# Supplementary material for: Central nervous system infection in the intensive care unit: Development and validation of a multi-parameter diagnostic prediction tool to identify suspected patients
Source: PLoS One. 2021 Nov 29;16(11):e0260551. doi: 10.1371/journal.pone.0260551 (PMC8629274; doi:10.1371/journal.pone.0260551)
Supplement: S3 File — (XLSX) [file pone.0260551.s003.xlsx]

## Sheet: Algorithm-NSI
DIAGNOSTIC MODEL FOR CENTRAL NERVOUS SYSTEM INFECTIONS (CNSI)
Parameter	Yes (1) / No (0)	Coefficient	Formula
AIDS/HIV		0.273	0
Age <56 years-old		0.9774	0
Fever (>38oC/100.4oF)		0.6192	0
Encephalopathy		0.6588	0
Glasgow coma scale <14		0.912	0
Focal Neurologic Deficit		1.53	0
Seizures		0.897	0
Lab parameter
CSF WBC >2 a		2.77	0
Local prevalence of CNSI (%)		0.1	0
Constant			-4.4
Log ODDS			-4.4
ODDS			0.0122773
Probability of CNSI			0.0121284
>10%: possible CNSI - investigate accordingly
>50%: probable CNSI - investigate accordingly and avaliate empiric treatment
Obs: new onset neurological signs
If the local prevalence is unknown, leave it blank. The prevalence of CNSI in ICU is 0.5-3%
a Cerebrospinal fluid (CSF) white blood cell count (WBC)/mm3
