# Supplementary material for: Central nervous system infection in the intensive care unit: Development and validation of a multi-parameter diagnostic prediction tool to identify suspected patients
Source: PLoS One. 2021 Nov 29;16(11):e0260551. doi: 10.1371/journal.pone.0260551 (PMC8629274; doi:10.1371/journal.pone.0260551)
Supplement: S4 File — (XLSX) [file pone.0260551.s004.xlsx]

## Sheet: Página1
Record	cohort	CNS_infection	ODDS	RISK	calibrated risk	Aids	Encephalopathy	Focal_Neurologic_Deficit	FEVER	SEIZURES	Age_55	Sex - male	Glasgow_13	CSF WBC >2	UCI___death	Hospital___death	Age	Time_Bef_UCI	UCI_time	Hospital_time	Lowest_Glasgow_Coma	Hospital_time_22
1	0	0	0.0258098	0.0251604	0.0251604	1	0	0	0	0	1	1	0	0	1	1	50	5	29	34	15	1
2	0	0	0.016375	0.0161112	0.0161112	0	0	0	0	0	1	0	0	0	0	0	46	316	20	345	15	1
3	0	0	0.00506197	0.00503647	0.00503647	1	0	0	0	0	0	1	0	0	0	0	57	6	42	69	15	1
4	0	1	1.57775	0.612065	0.612065	1	1	0	0	1	1	1	1	0	0	0	43	37	12	158	13	1
5	0	1	10949	0.999909	0.999909	1	1	1	0	1	1	1	1	1	0	1	45	22	21	49	4	1
6	0	0	0.0773821	0.0718242	0.0718242	1	1	0	0	0	1	1	0	0	1	1	42	6	7	13	14	0
7	0	0	0.016375	0.0161112	0.0161112	0	0	0	0	0	1	1	0	0	0	0	23	0	3	7	15	0
8	0	0	0.016375	0.0161112	0.0161112	0	0	0	0	0	1	0	0	0	0	0	47	0	4	11	15	0
9	0	0	0.0258098	0.0251604	0.0251604	1	0	0	0	0	1	0	0	0	0	1	37	0	2	6	15	0
10	0	0	0.0258098	0.0251604	0.0251604	1	0	0	0	0	1	1	0	0	1	1	46	0	13	13	15	0
11	0	0	0.0440249	0.0421684	0.0421684	0	1	0	0	0	0	0	1	0	1	1	69	1	5	6	13	0
12	0	0	0.00321156	0.00320127	0.00320127	0	0	0	0	0	0	1	0	0	0	0	70	4	4	15	15	0
13	0	1	4.42823	0.815778	0.815778	1	1	0	1	1	1	1	1	0	0	1	26	6	14	21	13	0
14	0	0	0.0773821	0.0718242	0.0718242	1	1	0	0	0	1	1	0	0	1	1	36	3	1	4	15	0
15	0	0	0.353808	0.261343	0.261343	1	1	0	0	0	1	0	1	0	0	1	31	14	14	68	13	1
16	0	0	0.0258098	0.0251604	0.0251604	1	0	0	0	0	1	1	0	0	0	0	34	0	15	17	15	0
17	0	0	0.0773821	0.0718242	0.0718242	1	1	0	0	0	1	0	0	0	0	0	42	0	12	33	15	1
18	0	0	0.00321156	0.00320127	0.00320127	0	0	0	0	0	0	0	0	0	0	0	61	117	6	140	15	1
19	0	0	0.353808	0.261343	0.261343	1	1	0	0	0	1	0	1	0	0	1	31	29	13	68	13	1
20	0	0	0.0258098	0.0251604	0.0251604	1	0	0	0	0	1	1	0	0	0	0	44	1	7	13	15	0
21	0	0	0.0258098	0.0251604	0.0251604	1	0	0	0	0	1	1	0	0	0	0	43	94	21	158	15	1
22	0	0	0.0258098	0.0251604	0.0251604	1	0	0	0	0	1	1	0	0	0	0	28	0	1	4	15	0
23	0	0	0.0724398	0.0675467	0.0675467	1	0	0	1	0	1	1	0	0	0	0	19	1	2	25	15	1
24	0	0	0.115095	0.103215	0.103215	1	0	0	0	1	1	0	0	0	0	0	41	0	5	15	14	0
25	0	0	0.0773821	0.0718242	0.0718242	1	1	0	0	0	1	0	0	0	1	1	56	0	2	2	15	0
26	0	0	0.0440249	0.0421684	0.0421684	0	1	0	0	0	0	0	1	0	0	0	68	0	10	10	9	0
27	0	1	8.83746	0.898348	0.898348	0	0	0	0	0	1	1	0	1	0	0	33	0	1	12	15	0
28	0	0	0.016375	0.0161112	0.0161112	0	0	0	0	0	1	0	0	0	0	0	51	2	6	28	15	1
29	0	0	0.016375	0.0161112	0.0161112	0	0	0	0	0	1	1	0	0	0	0	35	1	11	23	15	1
30	0	0	0.0773821	0.0718242	0.0718242	1	1	0	0	0	1	1	0	0	0	0	44	2	2	116	14	1
31	0	0	0.353808	0.261343	0.261343	1	1	0	0	0	1	1	1	0	1	1	50	0	73	73	11	1
32	0	0	0.00321156	0.00320127	0.00320127	0	0	0	0	0	0	1	0	0	0	0	63	0	1	2	15	0
33	0	0	0.0773821	0.0718242	0.0718242	1	1	0	0	0	1	1	0	0	1	1	35	0	2	2	15	0
34	0	0	0.0773821	0.0718242	0.0718242	1	1	0	0	0	1	1	0	0	0	0	44	9	9	116	15	1
35	0	0	0.0440249	0.0421684	0.0421684	0	1	0	0	0	0	0	1	0	0	1	68	0	5	42	11	1
36	0	0	0.0773821	0.0718242	0.0718242	1	1	0	0	0	1	1	0	0	0	0	43	117	17	163	14	1
37	0	1	6.76661	0.871244	0.871244	1	0	1	0	1	1	0	1	0	1	1	31	64	6	70	11	1
38	0	0	0.0724398	0.0675467	0.0675467	1	0	0	1	0	1	1	0	0	0	1	39	0	4	10	15	0
39	0	0	0.224473	0.183322	0.183322	0	1	0	0	0	1	0	1	0	0	0	46	9	20	42	11	1
40	0	0	0.00901379	0.00893326	0.00893326	0	0	0	1	0	0	1	0	0	1	1	59	0	19	19	15	0
41	0	1	12.4909	0.925876	0.925876	1	0	0	0	0	0	0	1	1	1	1	62	27	19	46	10	1
42	0	1	41.7625	0.976615	0.976615	1	1	0	0	0	1	1	0	1	1	1	26	0	2	2	14	0
43	0	1	0.210557	0.173934	0.173934	0	0	1	0	0	1	1	0	0	0	1	41	0	6	10	15	0
44	0	0	0.00962877	0.00953694	0.00953694	0	1	0	0	0	0	1	0	0	1	1	82	13	2	15	15	0
45	0	1	0.630022	0.386511	0.386511	0	1	0	1	0	1	1	1	0	1	1	41	7	3	10	6	0
46	0	0	0.016375	0.0161112	0.0161112	0	0	0	0	0	1	0	0	0	0	0	40	0	2	2	15	0
47	0	0	0.0258098	0.0251604	0.0251604	1	0	0	0	0	1	0	0	0	0	0	35	1	4	6	15	0
48	0	0	0.00321156	0.00320127	0.00320127	0	0	0	0	0	0	1	0	0	0	0	68	1	13	16	15	0
49	0	1	26.4962	0.963631	0.963631	0	1	0	0	0	1	0	0	1	0	0	19	0	9	9	15	0
50	0	0	0.217186	0.178433	0.178433	1	1	0	1	0	1	0	0	0	0	0	33	0	2	2	14	0
51	0	0	0.0258098	0.0251604	0.0251604	1	0	0	0	0	1	1	0	0	0	0	55	7	2	23	15	1
52	0	0	0.00506197	0.00503647	0.00503647	1	0	0	0	0	0	0	0	0	0	0	58	2	6	23	15	1
53	0	0	0.00321156	0.00320127	0.00320127	0	0	0	0	0	0	1	0	0	1	1	74	0	1	1	14	0
54	0	0	0.0258098	0.0251604	0.0251604	1	0	0	0	0	1	1	0	0	1	1	34	1	9	10	15	0
55	0	0	0.993024	0.49825	0.49825	1	1	0	1	0	1	0	1	0	0	0	39	0	12	12	13	0
56	0	0	0.118008	0.105552	0.105552	1	0	0	0	0	1	0	1	0	0	0	38	11	17	29	10	1
57	0	0	0.016375	0.0161112	0.0161112	0	0	0	0	0	1	1	0	0	1	1	22	0	2	2	15	0
58	0	0	1.57775	0.612065	0.612065	1	1	0	0	1	1	1	1	0	1	1	40	4	13	17	3	0
59	0	0	0.0773821	0.0718242	0.0718242	1	1	0	0	0	1	1	0	0	1	1	55	2	2	4	14	0
60	0	0	0.0258098	0.0251604	0.0251604	1	0	0	0	0	1	0	0	0	0	1	54	14	3	56	15	1
61	0	1	0.353808	0.261343	0.261343	1	1	0	0	0	1	1	1	0	0	1	54	14	12	48	13	1
62	0	0	0.0258098	0.0251604	0.0251604	1	0	0	0	0	1	1	0	0	1	1	36	1	10	11	15	0
63	0	0	0.016375	0.0161112	0.0161112	0	0	0	0	0	1	1	0	0	0	0	45	0	34	43	15	1
64	0	0	0.00321156	0.00320127	0.00320127	0	0	0	0	0	0	0	0	0	0	0	73	5	7	21	15	0
65	0	0	0.0258098	0.0251604	0.0251604	1	0	0	0	0	1	0	0	0	1	1	54	29	27	56	15	1
66	0	0	0.0258098	0.0251604	0.0251604	1	0	0	0	0	1	1	0	0	0	0	38	0	4	15	15	0
67	0	0	0.353808	0.261343	0.261343	1	1	0	0	0	1	0	1	0	1	1	46	2	10	12	11	0
68	0	0	1.47994	0.596764	0.596764	1	0	1	0	1	1	0	0	0	0	0	43	0	5	14	15	0
69	0	1	0.353808	0.261343	0.261343	1	1	0	0	0	1	1	1	0	1	1	54	41	7	48	10	1
70	0	0	0.0258098	0.0251604	0.0251604	1	0	0	0	0	1	0	0	0	0	0	43	6	8	25	15	1
71	0	1	851.5	0.998827	0.998827	1	1	0	0	1	1	1	1	1	1	1	46	2	2	4	13	0
72	0	0	0.0258098	0.0251604	0.0251604	1	0	0	0	0	1	1	0	0	1	1	54	1	1	2	15	0
73	0	0	0.016375	0.0161112	0.0161112	0	0	0	0	0	1	0	0	0	0	0	34	0	4	11	15	0
74	0	0	0.0258098	0.0251604	0.0251604	1	0	0	0	0	1	0	0	0	0	0	35	1	2	4	15	0
75	0	0	0.0258098	0.0251604	0.0251604	1	0	0	0	0	1	1	0	0	0	1	32	13	9	92	15	1
76	0	0	0.016375	0.0161112	0.0161112	0	0	0	0	0	1	0	0	0	0	0	40	0	8	13	15	0
77	0	0	0.0459593	0.0439398	0.0439398	0	0	0	1	0	1	0	0	0	0	0	55	0	4	6	15	0
78	0	0	0.014684	0.0144715	0.0144715	0	0	0	0	0	0	1	1	0	0	1	60	0	10	384	13	1
79	0	0	0.016375	0.0161112	0.0161112	0	0	0	0	0	1	1	0	0	0	0	32	0	7	14	15	0
80	0	0	0.224473	0.183322	0.183322	0	1	0	0	0	1	1	1	0	0	0	45	3	12	63	12	1
81	0	0	0.016375	0.0161112	0.0161112	0	0	0	0	0	1	0	0	0	0	0	20	49	22	338	15	1
82	0	0	0.353808	0.261343	0.261343	1	1	0	0	0	1	1	1	0	1	1	32	28	64	92	13	1
83	0	0	0.0151766	0.0149497	0.0149497	1	1	0	0	0	0	0	0	0	0	0	59	6	5	17	14	0
84	0	0	0.0773821	0.0718242	0.0718242	1	1	0	0	0	1	1	0	0	0	0	40	21	7	44	15	1
85	0	0	0.00321156	0.00320127	0.00320127	0	0	0	0	0	0	0	0	0	0	0	60	0	2	10	15	0
86	0	0	0.0151766	0.0149497	0.0149497	1	1	0	0	0	0	0	0	0	0	0	59	13	2	17	14	0
87	0	0	0.0258098	0.0251604	0.0251604	1	0	0	0	0	1	0	0	0	0	0	49	0	2	8	15	0
88	0	0	0.00321156	0.00320127	0.00320127	0	0	0	0	0	0	1	0	0	0	0	60	0	36	108	15	1
89	0	0	0.0258098	0.0251604	0.0251604	1	0	0	0	0	1	1	0	0	1	1	33	0	19	19	15	0
90	0	1	0.353808	0.261343	0.261343	1	1	0	0	0	1	1	1	0	0	1	42	1	13	110	6	1
91	0	0	0.0258098	0.0251604	0.0251604	1	0	0	0	0	1	1	0	0	0	0	44	8	14	28	15	1
92	0	0	0.0773821	0.0718242	0.0718242	1	1	0	0	0	1	1	0	0	0	1	42	19	3	110	14	1
93	0	1	0.353808	0.261343	0.261343	1	1	0	0	0	1	1	1	0	1	1	38	10	35	45	9	1
94	0	0	0.0258098	0.0251604	0.0251604	1	0	0	0	0	1	1	0	0	0	0	35	0	3	6	15	0
95	0	0	0.0440249	0.0421684	0.0421684	0	1	0	0	0	0	1	1	0	0	0	59	8	4	87	13	1
96	0	0	0.0258098	0.0251604	0.0251604	1	0	0	0	0	1	1	0	0	1	1	30	30	1	31	15	1
97	0	0	0.016375	0.0161112	0.0161112	0	0	0	0	0	1	0	0	0	1	1	44	5	22	27	15	1
98	0	1	0.0773821	0.0718242	0.0718242	1	1	0	0	0	1	1	0	0	0	1	46	16	63	122	14	1
99	0	0	0.353808	0.261343	0.261343	1	1	0	0	0	1	1	1	0	0	1	40	5	3	10	12	0
100	0	0	0.0258098	0.0251604	0.0251604	1	0	0	0	0	1	0	0	0	0	0	47	3	21	39	15	1
101	0	0	4.42823	0.815778	0.815778	1	1	0	1	1	1	1	1	0	0	0	32	55	5	99	13	1
102	0	0	0.00321156	0.00320127	0.00320127	0	0	0	0	0	0	1	0	0	0	0	58	2	5	13	15	0
103	0	0	0.00321156	0.00320127	0.00320127	0	0	0	0	0	0	1	0	0	0	0	68	0	2	9	15	0
104	0	0	0.00321156	0.00320127	0.00320127	0	0	0	0	0	0	0	0	0	0	1	84	0	2	4	15	0
105	0	0	0.00321156	0.00320127	0.00320127	0	0	0	0	0	0	0	0	0	0	0	61	2	3	7	15	0
106	0	0	0.00321156	0.00320127	0.00320127	0	0	0	0	0	0	0	0	0	0	0	61	1	2	7	15	0
107	0	0	0.016375	0.0161112	0.0161112	0	0	0	0	0	1	0	0	0	0	0	17	4	3	15	15	0
108	0	0	0.224473	0.183322	0.183322	0	1	0	0	0	1	0	1	0	1	1	44	26	58	84	13	1
109	0	0	0.016375	0.0161112	0.0161112	0	0	0	0	0	1	0	0	0	0	0	27	0	5	7	15	0
110	0	0	0.0258098	0.0251604	0.0251604	1	0	0	0	0	1	0	0	0	1	1	37	17	8	25	14	1
111	0	0	0.0724398	0.0675467	0.0675467	1	0	0	1	0	1	0	0	0	0	0	39	3	2	12	15	0
112	0	0	0.353808	0.261343	0.261343	1	1	0	0	0	1	0	1	0	1	1	37	7	2	9	13	0
113	0	0	0.0773821	0.0718242	0.0718242	1	1	0	0	0	1	1	0	0	1	1	24	3	29	32	15	1
114	0	0	0.0490949	0.0467974	0.0467974	0	1	0	0	0	1	1	0	0	0	0	56	0	11	55	14	1
115	0	0	0.0773821	0.0718242	0.0718242	1	1	0	0	0	1	1	0	0	0	0	40	14	7	53	14	1
116	0	1	0.353808	0.261343	0.261343	1	1	0	0	0	1	1	1	0	1	1	25	3	70	73	8	1
117	0	1	0.353808	0.261343	0.261343	1	1	0	0	0	1	1	1	0	0	1	46	87	31	122	11	1
118	0	0	0.0258098	0.0251604	0.0251604	1	0	0	0	0	1	1	0	0	0	1	53	21	4	57	15	1
119	0	0	0.0258098	0.0251604	0.0251604	1	0	0	0	0	1	1	0	0	0	1	53	32	12	57	15	1
120	0	0	0.0258098	0.0251604	0.0251604	1	0	0	0	0	1	0	0	0	1	1	34	6	1	7	15	0
121	0	1	0.353808	0.261343	0.261343	1	1	0	0	0	1	1	1	0	0	1	38	4	21	106	6	1
122	0	0	0.118008	0.105552	0.105552	1	0	0	0	0	1	1	1	0	0	1	51	12	35	118	13	1
123	0	0	0.137793	0.121106	0.121106	0	1	0	1	0	1	1	0	0	1	1	16	1	1	2	14	0
124	0	0	0.224473	0.183322	0.183322	0	1	0	0	0	1	0	1	0	0	0	54	2	4	24	4	1
125	0	0	0.0773821	0.0718242	0.0718242	1	1	0	0	0	1	0	0	0	0	0	39	22	6	71	14	1
126	0	0	0.00962877	0.00953694	0.00953694	0	1	0	0	0	0	1	0	0	1	1	60	5	5	10	14	0
127	0	0	0.00321156	0.00320127	0.00320127	0	0	0	0	0	0	0	0	0	0	0	59	1	20	26	15	1
128	0	0	0.0459593	0.0439398	0.0439398	0	0	0	1	0	1	0	0	0	0	0	17	3	16	20	15	0
129	0	1	0.353808	0.261343	0.261343	1	1	0	0	0	1	1	1	0	1	1	38	42	64	106	12	1
130	0	0	0.016375	0.0161112	0.0161112	0	0	0	0	0	1	0	0	0	0	0	56	0	3	5	15	0
131	0	0	0.0258098	0.0251604	0.0251604	1	0	0	0	0	1	1	0	0	0	0	45	1	4	16	15	0
132	0	0	0.0270248	0.0263137	0.0263137	0	1	0	1	0	0	1	0	0	0	0	57	2	8	36	14	1
133	0	0	0.016375	0.0161112	0.0161112	0	0	0	0	0	1	1	0	0	0	0	55	0	16	22	15	0
134	0	0	0.00321156	0.00320127	0.00320127	0	0	0	0	0	0	0	0	0	0	0	79	9	4	13	15	0
135	0	0	0.0773821	0.0718242	0.0718242	1	1	0	0	0	1	0	0	0	0	1	46	3	8	96	15	1
136	0	0	0.0693909	0.0648882	0.0648882	1	1	0	0	0	0	1	1	0	1	1	60	0	1	1	12	0
137	0	0	0.0258098	0.0251604	0.0251604	1	0	0	0	0	1	1	0	0	1	1	41	4	19	23	15	1
138	0	0	0.016375	0.0161112	0.0161112	0	0	0	0	0	1	0	0	0	0	0	48	0	9	14	15	0
139	0	1	39.0952	0.975059	0.975059	1	0	0	1	0	1	1	0	1	0	0	33	27	1	27	15	1
140	0	1	41.7625	0.976615	0.976615	1	1	0	0	0	1	1	0	1	0	0	49	20	9	61	14	1
141	0	0	190.948	0.99479	0.99479	1	1	0	0	0	1	1	1	1	0	1	51	90	8	118	10	1
142	0	1	0.217186	0.178433	0.178433	1	1	0	1	0	1	1	0	0	0	0	49	30	5	61	14	1
143	0	0	0.0258098	0.0251604	0.0251604	1	0	0	0	0	1	0	0	0	0	0	34	15	2	28	15	1
144	0	0	0.0440249	0.0421684	0.0421684	0	1	0	0	0	0	1	1	0	0	1	88	17	10	33	5	1
145	0	0	0.00321156	0.00320127	0.00320127	0	0	0	0	0	0	1	0	0	0	0	64	6	4	10	15	0
146	0	0	0.0773821	0.0718242	0.0718242	1	1	0	0	0	1	0	0	0	1	1	46	35	61	96	14	1
147	0	1	0.353808	0.261343	0.261343	1	1	0	0	0	1	1	1	0	1	1	51	104	14	118	10	1
148	0	0	0.016375	0.0161112	0.0161112	0	0	0	0	0	1	1	0	0	0	0	54	0	5	11	15	0
149	0	0	0.217186	0.178433	0.178433	1	1	0	1	0	1	1	0	0	0	0	25	12	59	71	15	1
150	0	0	0.016375	0.0161112	0.0161112	0	0	0	0	0	1	0	0	0	0	0	25	3	4	55	15	1
151	0	0	0.0773821	0.0718242	0.0718242	1	1	0	0	0	1	1	0	0	0	0	48	2	20	28	15	1
152	0	1	0.353808	0.261343	0.261343	1	1	0	0	0	1	0	1	0	1	1	38	11	9	20	10	0
153	0	0	0.353808	0.261343	0.261343	1	1	0	0	0	1	1	1	0	1	1	42	2	8	10	12	0
154	0	0	0.00321156	0.00320127	0.00320127	0	0	0	0	0	0	0	0	0	0	0	61	3	4	11	15	0
155	0	0	0.00321156	0.00320127	0.00320127	0	0	0	0	0	0	0	0	0	0	1	64	10	3	77	15	1
156	0	0	1.57775	0.612065	0.612065	1	1	0	0	1	1	0	1	0	1	1	18	0	61	61	9	1
157	0	0	0.0440249	0.0421684	0.0421684	0	1	0	0	0	0	1	1	0	0	0	68	4	8	43	13	1
158	0	0	0.016375	0.0161112	0.0161112	0	0	0	0	0	1	0	0	0	0	0	48	0	3	20	15	0
159	0	0	0.016375	0.0161112	0.0161112	0	0	0	0	0	1	1	0	0	0	0	56	0	2	8	15	0
160	0	0	0.0258098	0.0251604	0.0251604	1	0	0	0	0	1	0	0	0	1	1	38	1	4	5	15	0
161	0	0	0.0258098	0.0251604	0.0251604	1	0	0	0	0	1	0	0	0	0	0	34	1	8	15	15	0
162	0	0	0.00321156	0.00320127	0.00320127	0	0	0	0	0	0	0	0	0	0	0	75	0	3	10	15	0
163	0	1	4.54942	0.819801	0.819801	1	1	1	0	0	1	0	1	0	0	0	45	0	14	38	10	1
164	0	0	0.014684	0.0144715	0.0144715	0	0	0	0	0	0	0	1	0	0	1	64	40	6	77	13	1
165	0	0	0.0258098	0.0251604	0.0251604	1	0	0	0	0	1	1	0	0	0	0	28	1	6	13	15	0
166	0	0	0.0459593	0.0439398	0.0439398	0	0	0	1	0	1	1	0	0	0	0	31	0	3	4	15	0
167	0	0	0.0258098	0.0251604	0.0251604	1	0	0	0	0	1	0	0	0	0	0	21	0	1	7	15	0
168	0	0	0.0258098	0.0251604	0.0251604	1	0	0	0	0	1	1	0	0	0	0	34	0	12	15	15	0
169	0	0	0.00962877	0.00953694	0.00953694	0	1	0	0	0	0	1	0	0	1	1	58	1	1	2	14	0
170	0	0	0.0490949	0.0467974	0.0467974	0	1	0	0	0	1	0	0	0	1	1	48	3	14	17	15	0
171	0	0	0.016375	0.0161112	0.0161112	0	0	0	0	0	1	1	0	0	1	1	21	6	7	13	15	0
172	0	0	0.00962877	0.00953694	0.00953694	0	1	0	0	0	0	1	0	0	0	0	73	1	14	30	15	1
173	0	0	0.0440249	0.0421684	0.0421684	0	1	0	0	0	0	0	1	0	0	0	58	2	15	17	6	0
174	0	0	0.0258098	0.0251604	0.0251604	1	0	0	0	0	1	0	0	0	1	1	29	14	7	21	15	0
175	0	0	0.0440249	0.0421684	0.0421684	0	1	0	0	0	0	1	1	0	0	1	62	10	57	70	13	1
176	0	1	1.57775	0.612065	0.612065	1	1	0	0	1	1	1	1	0	0	0	43	0	12	25	8	1
177	0	0	0.016375	0.0161112	0.0161112	0	0	0	0	0	1	1	0	0	0	0	16	0	14	30	15	1
178	0	0	0.0258098	0.0251604	0.0251604	1	0	0	0	0	1	0	0	0	0	0	36	0	4	21	15	0
179	0	0	0.016375	0.0161112	0.0161112	0	0	0	0	0	1	1	0	0	0	0	48	4	7	14	15	0
180	0	1	0.526239	0.344795	0.344795	1	0	0	0	1	1	0	1	0	0	1	51	9	8	27	13	1
181	0	0	0.0231445	0.0226209	0.0226209	1	0	0	0	0	0	1	1	0	0	1	64	3	15	53	10	1
182	0	0	0.016375	0.0161112	0.0161112	0	0	0	0	0	1	0	0	0	0	0	29	0	1	3	15	0
183	0	1	0.0440249	0.0421684	0.0421684	0	1	0	0	0	0	1	1	0	1	1	68	0	1	1	8	0
184	0	0	0.0258098	0.0251604	0.0251604	1	0	0	0	0	1	1	0	0	0	0	42	0	5	13	15	0
185	0	0	0.993024	0.49825	0.49825	1	1	0	1	0	1	0	1	0	0	1	51	21	5	27	6	1
186	0	1	535.928	0.998138	0.998138	1	1	0	1	0	1	1	1	1	0	0	29	0	13	39	12	1
187	0	0	0.995012	0.49875	0.49875	1	1	1	0	0	1	1	0	0	1	1	24	22	4	26	14	1
188	0	0	0.0440249	0.0421684	0.0421684	0	1	0	0	0	0	0	1	0	0	0	88	4	4	24	10	1
189	0	0	0.00962877	0.00953694	0.00953694	0	1	0	0	0	0	0	0	0	0	1	77	6	99	148	14	1
190	0	0	0.0773821	0.0718242	0.0718242	1	1	0	0	0	1	1	0	0	0	0	47	0	2	28	14	1
191	0	0	0.0773821	0.0718242	0.0718242	1	1	0	0	0	1	0	0	0	0	0	49	4	3	63	15	1
192	0	0	0.0258098	0.0251604	0.0251604	1	0	0	0	0	1	1	0	0	0	0	33	2	22	109	15	1
193	0	0	0.353808	0.261343	0.261343	1	1	0	0	0	1	0	1	0	0	0	31	0	22	30	7	1
194	0	0	0.0773821	0.0718242	0.0718242	1	1	0	0	0	1	0	0	0	0	0	43	2	3	5	15	0
195	0	1	110.609	0.99104	0.99104	0	0	0	1	1	1	1	0	1	0	0	39	0	27	43	15	1
196	0	0	0.0258098	0.0251604	0.0251604	1	0	0	0	0	1	1	0	0	0	0	25	5	12	20	15	0
197	0	1	0.353808	0.261343	0.261343	1	1	0	0	0	1	1	1	0	0	0	33	27	4	109	10	1
198	0	0	0.118008	0.105552	0.105552	1	0	0	0	0	1	1	1	0	1	1	54	3	53	56	13	1
199	0	0	0.0258098	0.0251604	0.0251604	1	0	0	0	0	1	1	0	0	0	0	33	36	10	109	15	1
200	0	0	0.0258098	0.0251604	0.0251604	1	0	0	0	0	1	1	0	0	0	0	43	0	1	1	15	0
201	0	0	0.00962877	0.00953694	0.00953694	0	1	0	0	0	0	1	0	0	0	0	73	0	13	13	15	1
202	0	0	0.016375	0.0161112	0.0161112	0	0	0	0	0	1	1	0	0	0	0	43	5	3	8	15	0
203	0	0	0.00321156	0.00320127	0.00320127	0	0	0	0	0	0	1	0	0	0	0	80	0	3	3	15	0
204	0	0	0.0258098	0.0251604	0.0251604	1	0	0	0	0	1	1	0	0	0	0	43	13	56	69	15	1
205	0	0	0.0258098	0.0251604	0.0251604	1	0	0	0	0	1	0	0	0	0	0	21	2	8	10	15	0
206	0	0	0.0258098	0.0251604	0.0251604	1	0	0	0	0	1	1	0	0	1	1	40	0	4	4	15	0
207	0	0	0.016375	0.0161112	0.0161112	0	0	0	0	0	1	1	0	0	0	0	25	0	1	1	15	0
208	0	0	0.0773821	0.0718242	0.0718242	1	1	0	0	0	1	0	0	0	1	1	40	0	4	4	14	0
209	0	0	0.0258098	0.0251604	0.0251604	1	0	0	0	0	1	1	0	0	0	0	34	12	8	20	15	1
210	0	0	0.0724398	0.0675467	0.0675467	1	0	0	1	0	1	1	0	0	1	1	42	1	6	7	15	0
211	0	1	851.5	0.998827	0.998827	1	1	0	0	1	1	0	1	1	0	0	41	0	8	39	8	1
212	0	0	0.00321156	0.00320127	0.00320127	0	0	0	0	0	0	0	0	0	0	0	76	0	2	2	15	0
213	0	1	0.118008	0.105552	0.105552	1	0	0	0	0	1	1	1	0	0	0	30	2	8	10	7	0
214	0	0	0.0773821	0.0718242	0.0718242	1	1	0	0	0	1	0	0	0	0	0	44	87	40	127	15	1
215	0	0	0.00321156	0.00320127	0.00320127	0	0	0	0	0	0	1	0	0	0	0	69	1	2	3	15	0
216	0	0	0.0440249	0.0421684	0.0421684	0	1	0	0	0	0	0	1	0	0	0	84	0	8	8	13	0
217	0	0	0.353808	0.261343	0.261343	1	1	0	0	0	1	0	1	0	0	0	43	0	3	3	6	0
218	0	0	0.115095	0.103215	0.103215	1	0	0	0	1	1	0	0	0	0	0	35	0	3	3	14	0
219	0	0	0.0258098	0.0251604	0.0251604	1	0	0	0	0	1	1	0	0	1	1	44	2	1	3	15	0
220	0	0	0.00321156	0.00320127	0.00320127	0	0	0	0	0	0	0	0	0	1	1	68	0	9	9	15	0
221	0	0	0.00321156	0.00320127	0.00320127	0	0	0	0	0	0	0	0	0	0	0	69	3	4	7	15	0
222	0	0	0.0459593	0.0439398	0.0439398	0	0	0	1	0	1	1	0	0	0	0	44	0	3	3	15	0
223	0	0	0.0258098	0.0251604	0.0251604	1	0	0	0	0	1	0	0	0	1	1	48	0	5	5	15	0
224	0	0	0.00321156	0.00320127	0.00320127	0	0	0	0	0	0	0	0	0	0	0	76	2	5	7	15	0
225	0	0	0.0258098	0.0251604	0.0251604	1	0	0	0	0	1	0	0	0	0	0	37	2	12	14	15	1
226	0	0	0.0258098	0.0251604	0.0251604	1	0	0	0	0	1	1	0	0	0	0	51	0	1	1	15	0
227	0	1	0.0258098	0.0251604	0.0251604	1	0	0	0	0	1	0	0	0	0	0	41	0	2	2	15	0
228	0	1	1.77181	0.639225	0.639225	0	1	1	1	0	1	1	0	0	0	0	21	1	25	26	14	1
229	0	0	0.00962877	0.00953694	0.00953694	0	1	0	0	0	0	0	0	0	0	0	75	2	9	11	15	0
230	0	0	0.00321156	0.00320127	0.00320127	0	0	0	0	0	0	1	0	0	0	0	61	2	12	14	15	1
231	0	0	0.0258098	0.0251604	0.0251604	1	0	0	0	0	1	1	0	0	0	0	27	8	6	14	15	0
232	0	0	0.0724398	0.0675467	0.0675467	1	0	0	1	0	1	0	0	0	0	0	51	0	21	21	15	1
233	0	0	0.0258098	0.0251604	0.0251604	1	0	0	0	0	1	0	0	0	1	1	44	1	23	24	15	1
234	0	0	0.0773821	0.0718242	0.0718242	1	1	0	0	0	1	1	0	0	1	1	48	4	2	6	15	0
235	0	0	0.0258098	0.0251604	0.0251604	1	0	0	0	0	1	1	0	0	0	0	53	0	3	7	15	0
236	0	0	0.016375	0.0161112	0.0161112	0	0	0	0	0	1	1	0	0	1	1	51	0	75	75	15	1
237	0	0	0.118008	0.105552	0.105552	1	0	0	0	0	1	1	1	0	0	0	49	0	5	5	13	0
238	0	0	0.016375	0.0161112	0.0161112	0	0	0	0	0	1	1	0	0	0	0	37	3	1	4	15	0
239	0	0	0.00321156	0.00320127	0.00320127	0	0	0	0	0	0	1	0	0	0	0	63	0	5	5	15	0
240	0	0	0.0258098	0.0251604	0.0251604	1	0	0	0	0	1	1	0	0	0	0	42	0	11	11	15	0
241	0	0	0.00321156	0.00320127	0.00320127	0	0	0	0	0	0	1	0	0	0	0	63	0	3	4	15	0
242	0	0	0.0258098	0.0251604	0.0251604	1	0	0	0	0	1	1	0	0	1	1	44	7	17	24	15	1
243	0	0	0.0773821	0.0718242	0.0718242	1	1	0	0	0	1	0	0	0	0	0	43	3	15	18	14	1
244	0	0	0.118008	0.105552	0.105552	1	0	0	0	0	1	1	1	0	0	0	25	12	36	48	8	1
245	0	0	0.00321156	0.00320127	0.00320127	0	0	0	0	0	0	0	0	0	0	0	60	0	4	4	15	0
246	0	0	0.118008	0.105552	0.105552	1	0	0	0	0	1	1	1	0	1	1	41	10	30	40	8	1
247	0	1	190.948	0.99479	0.99479	1	1	0	0	0	1	0	1	1	0	0	33	18	14	70	9	1
248	0	0	0.00321156	0.00320127	0.00320127	0	0	0	0	0	0	0	0	0	0	0	75	12	1	14	15	0
249	0	0	0.0258098	0.0251604	0.0251604	1	0	0	0	0	1	1	0	0	0	0	42	0	9	13	15	0
250	0	0	0.118008	0.105552	0.105552	1	0	0	0	0	1	1	1	0	1	1	45	1	30	31	8	1
251	0	0	0.00321156	0.00320127	0.00320127	0	0	0	0	0	0	0	0	0	0	0	79	0	11	11	15	0
252	0	0	0.0258098	0.0251604	0.0251604	1	0	0	0	0	1	1	0	0	0	0	48	12	4	16	15	0
253	0	0	0.00321156	0.00320127	0.00320127	0	0	0	0	0	0	1	0	0	0	0	66	4	2	6	15	0
254	0	0	0.224473	0.183322	0.183322	0	1	0	0	0	1	0	1	0	0	0	24	1	7	8	8	0
255	0	0	0.118008	0.105552	0.105552	1	0	0	0	0	1	0	1	0	1	1	22	4	1	5	10	0
256	0	0	0.123564	0.109975	0.109975	0	1	0	1	0	0	0	1	0	1	1	64	10	2	12	3	0
257	0	0	0.566091	0.361468	0.361468	0	1	1	0	0	0	0	1	0	1	1	59	0	3	3	13	0
258	0	0	0.00506197	0.00503647	0.00503647	1	0	0	0	0	0	1	0	0	0	0	58	0	9	9	15	0
259	0	0	0.00901379	0.00893326	0.00893326	0	0	0	1	0	0	1	0	0	0	0	78	0	3	3	15	0
260	0	0	0.566091	0.361468	0.361468	0	1	1	0	0	0	1	1	0	0	0	68	0	4	4	13	0
261	0	0	0.016375	0.0161112	0.0161112	0	0	0	0	0	1	1	0	0	0	0	37	0	3	3	15	0
262	0	0	0.016375	0.0161112	0.0161112	0	0	0	0	0	1	1	0	0	0	0	46	7	1	8	15	0
263	0	0	0.014684	0.0144715	0.0144715	0	0	0	0	0	0	0	1	0	0	0	72	0	11	11	12	0
264	0	0	0.353808	0.261343	0.261343	1	1	0	0	0	1	1	1	0	1	1	51	0	8	8	3	0
265	0	0	0.014684	0.0144715	0.0144715	0	0	0	0	0	0	1	1	0	0	0	66	13	25	38	5	1
266	0	0	0.014684	0.0144715	0.0144715	0	0	0	0	0	0	1	1	0	1	1	61	11	13	24	3	1
267	0	0	0.014684	0.0144715	0.0144715	0	0	0	0	0	0	1	1	0	0	0	73	1	51	57	3	1
268	0	0	0.0258098	0.0251604	0.0251604	1	0	0	0	0	1	0	0	0	0	0	33	0	2	2	15	0
269	0	0	0.118008	0.105552	0.105552	1	0	0	0	0	1	1	1	0	0	0	56	4	9	13	13	0
270	0	0	0.00321156	0.00320127	0.00320127	0	0	0	0	0	0	0	0	0	0	0	71	0	14	14	15	1
271	0	1	0.217186	0.178433	0.178433	1	1	0	1	0	1	0	0	0	0	0	35	4	13	17	15	1
272	0	0	1.57775	0.612065	0.612065	1	1	0	0	1	1	1	1	0	0	0	36	1	3	4	7	0
273	0	0	0.0425958	0.0408555	0.0408555	1	1	0	1	0	0	1	0	0	1	1	69	3	10	13	15	0
274	0	0	0.016375	0.0161112	0.0161112	0	0	0	0	0	1	0	0	0	0	0	37	0	6	6	15	0
275	0	0	0.00321156	0.00320127	0.00320127	0	0	0	0	0	0	1	0	0	0	0	74	31	7	38	15	1
276	0	1	851.5	0.998827	0.998827	1	1	0	0	1	1	0	1	1	0	0	56	7	32	39	8	1
277	0	0	0.00321156	0.00320127	0.00320127	0	0	0	0	0	0	0	0	0	0	0	62	0	6	6	15	0
278	0	0	0.353808	0.261343	0.261343	1	1	0	0	0	1	0	1	0	1	1	35	1	15	16	13	0
279	0	0	0.00321156	0.00320127	0.00320127	0	0	0	0	0	0	0	0	0	0	0	57	0	6	6	14	0
280	0	0	0.0258098	0.0251604	0.0251604	1	0	0	0	0	1	1	0	0	0	0	26	3	8	11	15	0
281	0	0	0.123564	0.109975	0.109975	0	1	0	1	0	0	1	1	0	0	0	61	72	7	79	13	1
282	0	0	0.016375	0.0161112	0.0161112	0	0	0	0	0	1	0	0	0	0	0	31	1	4	5	15	0
283	0	0	0.00321156	0.00320127	0.00320127	0	0	0	0	0	0	0	0	0	0	0	67	0	3	3	15	0
284	0	1	0.345073	0.256546	0.256546	1	1	0	0	1	1	1	0	0	0	0	28	0	24	24	15	1
285	0	0	0.00321156	0.00320127	0.00320127	0	0	0	0	0	0	1	0	0	0	0	59	6	1	8	15	0
286	0	0	0.353808	0.261343	0.261343	1	1	0	0	0	1	0	1	0	0	0	44	0	8	8	13	0
287	0	1	0.309437	0.236313	0.236313	1	1	0	0	1	0	1	1	0	0	0	57	2	8	10	11	0
288	0	0	0.016375	0.0161112	0.0161112	0	0	0	0	0	1	0	0	0	0	0	34	0	4	4	15	0
289	0	0	0.0258098	0.0251604	0.0251604	1	0	0	0	0	1	1	0	0	0	0	20	0	1	6	15	0
290	0	0	0.353808	0.261343	0.261343	1	1	0	0	0	1	0	1	0	0	0	19	0	17	17	8	1
291	0	0	0.0724398	0.0675467	0.0675467	1	0	0	1	0	1	0	0	0	0	0	33	0	7	7	15	0
292	0	0	0.00321156	0.00320127	0.00320127	0	0	0	0	0	0	0	0	0	0	0	73	1	5	6	15	0
293	0	0	0.0440249	0.0421684	0.0421684	0	1	0	0	0	0	0	1	0	1	1	73	7	13	20	7	0
294	0	0	0.016375	0.0161112	0.0161112	0	0	0	0	0	1	1	0	0	0	0	26	2	2	4	15	0
295	0	0	0.0440249	0.0421684	0.0421684	0	1	0	0	0	0	0	1	0	0	0	84	6	23	29	7	1
296	0	0	0.00321156	0.00320127	0.00320127	0	0	0	0	0	0	1	0	0	0	0	68	5	3	8	15	0
297	0	0	0.016375	0.0161112	0.0161112	0	0	0	0	0	1	1	0	0	0	0	20	0	6	6	15	0
298	0	1	8.19071	0.891194	0.891194	1	1	0	0	0	0	1	0	1	1	1	60	4	21	25	15	1
299	0	0	0.353808	0.261343	0.261343	1	1	0	0	0	1	0	1	0	0	0	27	0	37	37	13	1
300	0	0	0.0490949	0.0467974	0.0467974	0	1	0	0	0	1	0	0	0	0	0	37	0	1	1	15	0
301	0	0	0.353808	0.261343	0.261343	1	1	0	0	0	1	1	1	0	1	1	52	9	2	11	8	0
302	0	0	0.0693909	0.0648882	0.0648882	1	1	0	0	0	0	1	1	0	0	0	57	1	15	18	11	0
303	0	1	62.1158	0.984156	0.984156	1	0	0	0	1	1	1	0	1	0	0	48	0	7	13	15	0
304	0	0	0.0440249	0.0421684	0.0421684	0	1	0	0	0	0	1	1	0	0	1	68	2	8	12	13	0
305	0	0	0.353808	0.261343	0.261343	1	1	0	0	0	1	0	1	0	0	0	30	0	7	7	13	0
306	0	0	0.00321156	0.00320127	0.00320127	0	0	0	0	0	0	0	0	0	0	0	70	0	11	17	15	0
307	0	0	0.016375	0.0161112	0.0161112	0	0	0	0	0	1	0	0	0	0	0	37	3	6	9	15	0
308	0	0	0.00321156	0.00320127	0.00320127	0	0	0	0	0	0	0	0	0	0	0	60	0	5	12	15	0
309	0	0	0.993024	0.49825	0.49825	1	1	0	1	0	1	1	1	0	1	1	38	0	1	1	13	0
310	0	0	0.00321156	0.00320127	0.00320127	0	0	0	0	0	0	0	0	0	0	0	68	0	11	13	15	0
311	0	0	0.137793	0.121106	0.121106	0	1	0	1	0	1	0	0	0	0	0	49	0	4	4	14	0
312	0	0	0.0270248	0.0263137	0.0263137	0	1	0	1	0	0	1	0	0	0	0	71	0	4	4	14	0
313	0	0	0.0440249	0.0421684	0.0421684	0	1	0	0	0	0	1	1	0	1	1	74	0	3	3	4	0
314	0	0	0.00321156	0.00320127	0.00320127	0	0	0	0	0	0	0	0	0	0	0	57	0	9	21	15	0
315	0	0	0.0258098	0.0251604	0.0251604	1	0	0	0	0	1	0	0	0	1	1	33	0	7	7	15	0
316	0	0	0.00321156	0.00320127	0.00320127	0	0	0	0	0	0	1	0	0	0	0	60	0	13	13	15	1
317	0	0	0.0258098	0.0251604	0.0251604	1	0	0	0	0	1	0	0	0	0	0	37	0	9	9	15	0
318	0	0	0.00962877	0.00953694	0.00953694	0	1	0	0	0	0	0	0	0	0	0	58	0	10	12	15	0
319	0	0	0.00506197	0.00503647	0.00503647	1	0	0	0	0	0	0	0	0	0	0	65	0	5	6	15	0
320	0	0	0.0258098	0.0251604	0.0251604	1	0	0	0	0	1	0	0	0	0	0	39	12	25	37	15	1
321	0	0	0.118008	0.105552	0.105552	1	0	0	0	0	1	1	1	0	0	0	24	0	29	29	7	1
322	0	0	0.0459593	0.0439398	0.0439398	0	0	0	1	0	1	0	0	0	0	0	18	0	3	3	15	0
323	0	0	0.00321156	0.00320127	0.00320127	0	0	0	0	0	0	1	0	0	0	0	78	0	4	4	15	0
324	0	0	0.0151766	0.0149497	0.0149497	1	1	0	0	0	0	0	0	0	0	0	62	0	2	7	15	0
325	0	0	0.0425958	0.0408555	0.0408555	1	1	0	1	0	0	1	0	0	0	0	64	0	4	4	14	0
326	0	0	0.123564	0.109975	0.109975	0	1	0	1	0	0	0	1	0	1	1	66	0	4	4	10	0
327	0	0	0.0440249	0.0421684	0.0421684	0	1	0	0	0	0	0	1	0	0	1	76	2	8	15	13	0
328	0	0	0.00321156	0.00320127	0.00320127	0	0	0	0	0	0	0	0	0	0	0	67	0	6	6	15	0
329	0	0	0.00321156	0.00320127	0.00320127	0	0	0	0	0	0	0	0	0	0	0	61	0	2	2	15	0
330	0	1	12.7687	0.927372	0.927372	1	1	1	1	0	1	1	1	0	1	1	43	8	61	69	12	1
331	0	0	0.00321156	0.00320127	0.00320127	0	0	0	0	0	0	0	0	0	0	0	67	10	4	14	15	0
332	0	0	0.00506197	0.00503647	0.00503647	1	0	0	0	0	0	0	0	0	0	0	59	0	2	2	15	0
333	0	0	0.118008	0.105552	0.105552	1	0	0	0	0	1	1	1	0	0	0	34	1	19	20	13	1
334	0	0	0.00321156	0.00320127	0.00320127	0	0	0	0	0	0	0	0	0	1	1	65	1	3	4	15	0
335	0	0	0.0258098	0.0251604	0.0251604	1	0	0	0	0	1	0	0	0	1	1	39	40	40	80	15	1
336	0	0	0.0459593	0.0439398	0.0439398	0	0	0	1	0	1	1	0	0	0	0	32	0	5	5	15	0
337	0	0	0.0258098	0.0251604	0.0251604	1	0	0	0	0	1	1	0	0	0	0	50	2	9	11	15	0
338	0	0	0.016375	0.0161112	0.0161112	0	0	0	0	0	1	0	0	0	0	0	36	0	2	2	15	0
339	0	0	0.00506197	0.00503647	0.00503647	1	0	0	0	0	0	0	0	0	0	0	59	14	13	27	15	1
340	0	0	0.00321156	0.00320127	0.00320127	0	0	0	0	0	0	1	0	0	0	0	60	0	3	3	15	0
341	0	0	0.0258098	0.0251604	0.0251604	1	0	0	0	0	1	1	0	0	0	0	30	1	14	15	15	1
342	0	0	0.0693909	0.0648882	0.0648882	1	1	0	0	0	0	1	1	0	1	1	60	11	21	32	13	1
343	0	0	0.0258098	0.0251604	0.0251604	1	0	0	0	0	1	0	0	0	0	0	24	1	4	5	15	0
344	0	1	0.353808	0.261343	0.261343	1	1	0	0	0	1	0	1	0	0	0	39	17	15	73	12	1
345	0	0	0.0258098	0.0251604	0.0251604	1	0	0	0	0	1	1	0	0	0	0	39	7	1	8	15	0
346	0	0	0.00321156	0.00320127	0.00320127	0	0	0	0	0	0	0	0	0	0	0	62	17	1	18	15	0
347	0	0	0.0440249	0.0421684	0.0421684	0	1	0	0	0	0	1	1	0	0	0	64	0	52	52	3	1
348	0	0	0.016375	0.0161112	0.0161112	0	0	0	0	0	1	1	0	0	0	0	16	0	3	3	15	0
349	0	0	0.00321156	0.00320127	0.00320127	0	0	0	0	0	0	0	0	0	0	0	67	0	4	4	15	0
350	0	0	0.0258098	0.0251604	0.0251604	1	0	0	0	0	1	1	0	0	0	0	34	11	3	14	15	0
351	0	0	0.00506197	0.00503647	0.00503647	1	0	0	0	0	0	0	0	0	1	1	59	53	11	64	15	1
352	0	0	0.00321156	0.00320127	0.00320127	0	0	0	0	0	0	1	0	0	1	1	67	0	4	4	15	0
353	0	0	0.016375	0.0161112	0.0161112	0	0	0	0	0	1	1	0	0	0	0	41	0	4	4	15	0
354	0	0	0.00321156	0.00320127	0.00320127	0	0	0	0	0	0	0	0	0	0	0	67	8	1	9	15	0
355	0	0	0.0258098	0.0251604	0.0251604	1	0	0	0	0	1	1	0	0	1	1	28	0	19	19	15	0
356	0	0	0.00321156	0.00320127	0.00320127	0	0	0	0	0	0	1	0	0	0	0	63	0	3	3	15	0
357	0	0	0.0258098	0.0251604	0.0251604	1	0	0	0	0	1	1	0	0	0	0	24	96	12	108	15	1
358	0	0	0.00321156	0.00320127	0.00320127	0	0	0	0	0	0	0	0	0	0	0	70	0	3	3	15	0
359	0	0	0.0440249	0.0421684	0.0421684	0	1	0	0	0	0	0	1	0	1	1	79	12	9	21	10	0
360	0	0	0.353808	0.261343	0.261343	1	1	0	0	0	1	0	1	0	0	0	18	1	11	15	13	0
361	0	0	0.0258098	0.0251604	0.0251604	1	0	0	0	0	1	1	0	0	0	0	34	44	3	47	15	1
362	0	0	0.0459593	0.0439398	0.0439398	0	0	0	1	0	1	1	0	0	1	1	33	1	6	7	15	0
363	0	0	0.118008	0.105552	0.105552	1	0	0	0	0	1	1	1	0	0	0	43	0	10	10	5	0
364	0	0	0.353808	0.261343	0.261343	1	1	0	0	0	1	1	1	0	1	1	29	73	1	74	3	1
365	0	1	0.0459593	0.0439398	0.0439398	0	0	0	1	0	1	1	0	0	0	0	53	1	14	15	15	1
366	0	0	0.0258098	0.0251604	0.0251604	1	0	0	0	0	1	1	0	0	0	0	21	0	9	9	15	0
367	0	0	0.0258098	0.0251604	0.0251604	1	0	0	0	0	1	1	0	0	0	0	47	0	2	2	15	0
368	0	1	7.92482	0.887953	0.887953	0	0	0	0	0	0	1	1	1	1	1	62	0	9	9	10	0
369	0	0	0.016375	0.0161112	0.0161112	0	0	0	0	0	1	0	0	0	0	0	46	0	2	2	15	0
370	0	0	0.0258098	0.0251604	0.0251604	1	0	0	0	0	1	1	0	0	0	0	24	144	17	161	15	1
371	0	0	0.00321156	0.00320127	0.00320127	0	0	0	0	0	0	0	0	0	0	0	60	0	3	6	15	0
372	0	1	0.137793	0.121106	0.121106	0	1	0	1	0	1	1	0	0	0	0	46	0	10	10	14	0
373	0	0	0.118008	0.105552	0.105552	1	0	0	0	0	1	1	1	0	1	1	29	0	1	1	12	0
374	0	0	0.0258098	0.0251604	0.0251604	1	0	0	0	0	1	0	0	0	0	0	19	0	8	8	15	0
375	0	0	0.0693909	0.0648882	0.0648882	1	1	0	0	0	0	1	1	0	0	1	66	0	15	45	5	1
376	0	0	0.194758	0.16301	0.16301	1	1	0	1	0	0	1	1	0	0	0	70	0	6	6	13	0
377	0	0	0.0440249	0.0421684	0.0421684	0	1	0	0	0	0	1	1	0	1	1	62	0	152	152	10	1
378	0	0	0.0490949	0.0467974	0.0467974	0	1	0	0	0	1	1	0	0	1	1	41	7	14	21	15	0
379	0	0	0.00321156	0.00320127	0.00320127	0	0	0	0	0	0	0	0	0	0	0	71	0	1	1	15	0
380	0	1	41.7625	0.976615	0.976615	1	1	0	0	0	1	1	0	1	0	0	50	4	51	55	14	1
381	0	0	0.353808	0.261343	0.261343	1	1	0	0	0	1	1	1	0	0	0	36	3	20	23	3	1
382	0	0	0.0693909	0.0648882	0.0648882	1	1	0	0	0	0	0	1	0	0	0	61	7	4	11	3	0
383	0	0	0.0440249	0.0421684	0.0421684	0	1	0	0	0	0	1	1	0	1	1	63	0	13	13	6	0
384	0	1	13.9294	0.933018	0.933018	1	0	0	0	0	1	0	0	1	0	0	18	14	10	39	15	1
385	0	0	0.0258098	0.0251604	0.0251604	1	0	0	0	0	1	1	0	0	1	1	52	31	5	36	15	1
386	0	0	0.00506197	0.00503647	0.00503647	1	0	0	0	0	0	1	0	0	1	1	66	44	1	45	15	1
387	0	0	0.0440249	0.0421684	0.0421684	0	1	0	0	0	0	1	1	0	0	0	63	13	2	15	3	0
388	0	0	0.353808	0.261343	0.261343	1	1	0	0	0	1	1	1	0	1	1	41	0	1	1	3	0
389	0	0	0.0258098	0.0251604	0.0251604	1	0	0	0	0	1	1	0	0	0	0	36	36	17	53	15	1
390	0	0	0.0440249	0.0421684	0.0421684	0	1	0	0	0	0	0	1	0	0	0	59	6	8	14	6	0
391	0	0	0.0440249	0.0421684	0.0421684	0	1	0	0	0	0	0	1	0	0	0	59	7	8	15	8	1
392	0	1	0.0258098	0.0251604	0.0251604	1	0	0	0	0	1	1	0	0	0	0	25	1	19	36	15	1
393	0	0	0.0258098	0.0251604	0.0251604	1	0	0	0	0	1	0	0	0	0	0	31	0	8	8	15	0
394	0	0	0.00321156	0.00320127	0.00320127	0	0	0	0	0	0	0	0	0	0	0	66	2	2	4	15	0
395	0	0	0.0773821	0.0718242	0.0718242	1	1	0	0	0	1	1	0	0	0	0	35	16	4	20	15	1
396	0	0	0.00962877	0.00953694	0.00953694	0	1	0	0	0	0	0	0	0	0	0	64	15	7	22	15	1
397	0	0	0.00962877	0.00953694	0.00953694	0	1	0	0	0	0	0	0	0	0	0	71	0	2	2	15	0
398	0	0	0.0258098	0.0251604	0.0251604	1	0	0	0	0	1	1	0	0	0	0	36	0	1	3	15	0
399	0	0	0.0258098	0.0251604	0.0251604	1	0	0	0	0	1	1	0	0	0	0	25	3	4	10	15	0
400	0	0	0.00321156	0.00320127	0.00320127	0	0	0	0	0	0	0	0	0	0	0	64	1	1	7	15	0
401	0	0	0.0258098	0.0251604	0.0251604	1	0	0	0	0	1	0	0	0	1	1	42	0	6	6	15	0
402	0	0	0.353808	0.261343	0.261343	1	1	0	0	0	1	0	1	0	0	0	45	0	2	2	13	0
403	0	1	0.0773821	0.0718242	0.0718242	1	1	0	0	0	1	0	0	0	0	0	42	2	23	38	14	1
404	0	1	0.353808	0.261343	0.261343	1	1	0	0	0	1	0	1	0	0	0	28	0	14	14	8	1
405	0	0	0.00321156	0.00320127	0.00320127	0	0	0	0	0	0	0	0	0	0	0	71	23	3	26	15	1
406	0	0	0.0724398	0.0675467	0.0675467	1	0	0	1	0	1	1	0	0	0	0	49	2	56	58	15	1
407	0	0	0.217186	0.178433	0.178433	1	1	0	1	0	1	1	0	0	0	0	43	3	6	9	15	0
408	0	0	0.016375	0.0161112	0.0161112	0	0	0	0	0	1	0	0	0	1	1	56	4	5	9	15	0
409	0	0	0.353808	0.261343	0.261343	1	1	0	0	0	1	0	1	0	1	1	20	0	23	23	3	1
410	0	1	535.928	0.998138	0.998138	1	1	0	1	0	1	1	1	1	0	0	48	2	7	28	13	1
411	0	1	0.123564	0.109975	0.109975	0	1	0	1	0	0	1	1	0	0	0	64	0	16	16	13	1
412	0	1	12.7687	0.927372	0.927372	1	1	1	1	0	1	0	1	0	0	0	39	3	26	29	8	1
413	0	0	0.0258098	0.0251604	0.0251604	1	0	0	0	0	1	1	0	0	0	0	41	0	6	6	15	0
414	0	0	0.0724398	0.0675467	0.0675467	1	0	0	1	0	1	1	0	0	1	1	48	1	10	11	15	0
415	0	0	0.00321156	0.00320127	0.00320127	0	0	0	0	0	0	1	0	0	0	0	64	0	5	5	15	0
416	0	0	0.00321156	0.00320127	0.00320127	0	0	0	0	0	0	0	0	0	0	0	81	0	4	4	15	0
417	0	1	39.0952	0.975059	0.975059	1	0	0	1	0	1	1	0	1	0	0	23	2	5	7	15	0
418	0	0	1.57775	0.612065	0.612065	1	1	0	0	1	1	1	1	0	1	1	46	0	13	13	5	0
419	0	0	0.014684	0.0144715	0.0144715	0	0	0	0	0	0	1	1	0	1	1	67	3	15	18	13	0
420	0	0	0.00962877	0.00953694	0.00953694	0	1	0	0	0	0	0	0	0	0	0	64	2	1	3	15	0
421	0	0	0.0724398	0.0675467	0.0675467	1	0	0	1	0	1	1	0	0	1	1	42	0	1	1	15	0
422	0	0	0.993024	0.49825	0.49825	1	1	0	1	0	1	1	1	0	1	1	33	2	3	5	11	0
423	0	1	4.42823	0.815778	0.815778	1	1	0	1	1	1	1	1	0	0	1	56	2	24	61	7	1
424	0	0	0.0258098	0.0251604	0.0251604	1	0	0	0	0	1	1	0	0	0	0	45	0	6	6	15	0
425	0	0	0.00321156	0.00320127	0.00320127	0	0	0	0	0	0	0	0	0	0	0	62	0	12	12	15	1
426	0	0	0.353808	0.261343	0.261343	1	1	0	0	0	1	1	1	0	1	1	40	2	8	10	11	0
427	0	0	0.00962877	0.00953694	0.00953694	0	1	0	0	0	0	0	0	0	0	0	81	0	3	3	14	0
428	0	0	0.224473	0.183322	0.183322	0	1	0	0	0	1	1	1	0	1	1	19	0	47	47	6	1
429	0	0	0.00321156	0.00320127	0.00320127	0	0	0	0	0	0	0	0	0	0	1	72	0	6	18	15	0
430	0	0	0.0459593	0.0439398	0.0439398	0	0	0	1	0	1	0	0	0	0	0	30	0	2	7	15	0
431	0	0	0.0773821	0.0718242	0.0718242	1	1	0	0	0	1	1	0	0	0	0	53	10	5	92	15	1
432	0	1	1.57775	0.612065	0.612065	1	1	0	0	1	1	1	1	0	1	1	56	48	13	61	10	1
433	0	0	0.0724398	0.0675467	0.0675467	1	0	0	1	0	1	1	0	0	0	0	35	0	65	65	15	1
434	0	0	0.0258098	0.0251604	0.0251604	1	0	0	0	0	1	1	0	0	0	0	22	0	5	5	15	0
435	0	0	0.00506197	0.00503647	0.00503647	1	0	0	0	0	0	0	0	0	0	0	81	3	5	10	15	0
436	0	0	0.0724398	0.0675467	0.0675467	1	0	0	1	0	1	1	0	0	0	0	55	4	4	63	15	1
437	0	0	0.217186	0.178433	0.178433	1	1	0	1	0	1	1	0	0	1	1	39	1	35	36	14	1
439	0	0	0.0490949	0.0467974	0.0467974	0	1	0	0	0	1	1	0	0	0	0	21	1	4	22	14	0
440	0	0	0.0258098	0.0251604	0.0251604	1	0	0	0	0	1	1	0	0	0	0	49	4	1	5	15	0
441	0	0	0.0724398	0.0675467	0.0675467	1	0	0	1	0	1	0	0	0	0	0	37	57	6	96	15	1
442	0	0	0.00901379	0.00893326	0.00893326	0	0	0	1	0	0	1	0	0	0	1	61	0	4	31	15	1
443	0	1	1.57775	0.612065	0.612065	1	1	0	0	1	1	1	1	0	0	0	53	0	4	92	11	1
444	0	0	0.0773821	0.0718242	0.0718242	1	1	0	0	0	1	1	0	0	0	0	38	3	11	34	15	1
445	0	0	0.00506197	0.00503647	0.00503647	1	0	0	0	0	0	0	0	0	0	0	58	0	2	3	15	0
446	0	0	0.0459593	0.0439398	0.0439398	0	0	0	1	0	1	1	0	0	0	0	28	1	21	30	15	1
447	0	0	0.00321156	0.00320127	0.00320127	0	0	0	0	0	0	1	0	0	0	1	61	20	2	31	15	1
449	0	0	0.0258098	0.0251604	0.0251604	1	0	0	0	0	1	0	0	0	0	0	49	0	4	8	15	0
450	0	0	0.00321156	0.00320127	0.00320127	0	0	0	0	0	0	0	0	0	1	1	72	11	1	12	15	0
451	0	0	0.00321156	0.00320127	0.00320127	0	0	0	0	0	0	0	0	0	0	0	84	4	8	15	15	0
452	0	0	0.00506197	0.00503647	0.00503647	1	0	0	0	0	0	1	0	0	0	0	65	1	1	3	15	0
453	0	0	0.0258098	0.0251604	0.0251604	1	0	0	0	0	1	1	0	0	1	1	49	0	5	5	15	0
454	0	0	0.00321156	0.00320127	0.00320127	0	0	0	0	0	0	1	0	0	0	0	59	0	4	4	15	0
455	0	0	0.00321156	0.00320127	0.00320127	0	0	0	0	0	0	1	0	0	0	0	57	0	9	9	15	0
456	0	0	0.00321156	0.00320127	0.00320127	0	0	0	0	0	0	0	0	0	0	0	76	1	10	18	15	0
457	0	0	0.0440249	0.0421684	0.0421684	0	1	0	0	0	0	0	1	0	0	0	82	0	2	6	13	0
458	0	0	0.0258098	0.0251604	0.0251604	1	0	0	0	0	1	1	0	0	0	0	51	0	2	19	15	0
459	0	0	0.993024	0.49825	0.49825	1	1	0	1	0	1	0	1	0	0	0	41	2	13	15	13	1
460	0	0	0.00321156	0.00320127	0.00320127	0	0	0	0	0	0	1	0	0	0	0	61	1	2	3	15	0
461	0	1	0.631284	0.386986	0.386986	0	1	1	0	0	1	1	0	0	0	0	52	0	2	13	15	0
462	0	0	0.016375	0.0161112	0.0161112	0	0	0	0	0	1	0	0	0	0	0	56	2	2	7	15	0
463	0	0	0.00321156	0.00320127	0.00320127	0	0	0	0	0	0	0	0	0	0	0	75	0	3	9	15	0
464	0	0	0.00962877	0.00953694	0.00953694	0	1	0	0	0	0	1	0	0	0	0	77	0	9	9	14	0
465	0	1	0.137793	0.121106	0.121106	0	1	0	1	0	1	1	0	0	1	1	56	0	14	14	15	0
466	0	0	0.0440249	0.0421684	0.0421684	0	1	0	0	0	0	0	1	0	1	1	90	0	10	10	10	0
467	0	0	0.00321156	0.00320127	0.00320127	0	0	0	0	0	0	1	0	0	0	0	57	0	4	21	15	0
468	0	0	0.630022	0.386511	0.386511	0	1	0	1	0	1	0	1	0	0	0	16	0	24	34	10	1
469	0	0	0.0258098	0.0251604	0.0251604	1	0	0	0	0	1	1	0	0	0	0	39	3	12	76	15	1
470	0	0	0.014684	0.0144715	0.0144715	0	0	0	0	0	0	0	1	0	0	1	62	0	7	10	13	0
471	0	0	0.353808	0.261343	0.261343	1	1	0	0	0	1	1	1	0	0	0	31	0	9	52	11	1
472	0	0	0.00321156	0.00320127	0.00320127	0	0	0	0	0	0	1	0	0	1	1	68	0	3	3	15	0
473	0	0	0.0773821	0.0718242	0.0718242	1	1	0	0	0	1	1	0	0	1	1	50	3	8	11	14	0
474	0	0	0.0258098	0.0251604	0.0251604	1	0	0	0	0	1	1	0	0	0	0	45	2	53	62	15	1
475	0	0	0.00962877	0.00953694	0.00953694	0	1	0	0	0	0	0	0	0	0	0	81	0	22	52	15	1
476	0	0	0.0748701	0.0696551	0.0696551	0	0	0	0	0	1	1	1	0	1	1	17	0	1	1	10	0
477	0	0	0.0258098	0.0251604	0.0251604	1	0	0	0	0	1	1	0	0	0	0	49	0	2	7	15	0
478	0	0	0.0151766	0.0149497	0.0149497	1	1	0	0	0	0	1	0	0	1	1	64	0	16	16	15	0
479	0	0	0.217186	0.178433	0.178433	1	1	0	1	0	1	1	0	0	0	0	27	14	29	51	14	1
480	0	0	0.993024	0.49825	0.49825	1	1	0	1	0	1	1	1	0	0	0	41	1	8	16	13	0
481	0	0	0.0258098	0.0251604	0.0251604	1	0	0	0	0	1	1	0	0	0	0	46	36	3	66	15	1
482	0	1	4.54942	0.819801	0.819801	1	1	1	0	0	1	1	1	0	0	0	55	1	17	93	12	1
483	0	0	0.0258098	0.0251604	0.0251604	1	0	0	0	0	1	1	0	0	0	0	41	0	5	93	15	1
484	0	0	0.353808	0.261343	0.261343	1	1	0	0	0	1	1	1	0	0	0	41	34	42	93	12	1
485	0	0	0.353808	0.261343	0.261343	1	1	0	0	0	1	1	1	0	1	1	32	0	25	25	13	1
486	0	0	0.0440249	0.0421684	0.0421684	0	1	0	0	0	0	0	1	0	0	0	82	0	7	22	13	0
487	0	0	0.0724398	0.0675467	0.0675467	1	0	0	1	0	1	0	0	0	0	1	47	0	50	98	15	1
488	0	0	0.0440249	0.0421684	0.0421684	0	1	0	0	0	0	1	1	0	0	0	67	2	3	15	13	0
489	0	0	0.331874	0.249178	0.249178	1	0	1	0	0	1	1	0	0	0	0	46	2	3	43	15	1
490	0	0	0.0258098	0.0251604	0.0251604	1	0	0	0	0	1	1	0	0	0	0	45	0	8	14	15	0
491	0	0	0.00321156	0.00320127	0.00320127	0	0	0	0	0	0	1	0	0	0	0	61	4	3	25	15	1
492	0	0	0.224473	0.183322	0.183322	0	1	0	0	0	1	1	1	0	0	0	49	0	4	8	13	0
493	0	0	0.0490949	0.0467974	0.0467974	0	1	0	0	0	1	1	0	0	0	0	49	0	5	8	14	0
494	0	0	0.0258098	0.0251604	0.0251604	1	0	0	0	0	1	1	0	0	1	1	40	0	48	48	15	1
495	0	0	0.353808	0.261343	0.261343	1	1	0	0	0	1	1	1	0	0	0	46	2	3	34	13	1
496	0	1	1.73325	0.634136	0.634136	0	0	0	0	0	0	1	0	1	0	0	68	0	3	31	15	1
497	0	0	0.00506197	0.00503647	0.00503647	1	0	0	0	0	0	1	0	0	0	0	59	0	38	52	14	1
498	0	0	0.016375	0.0161112	0.0161112	0	0	0	0	0	1	0	0	0	0	0	16	0	3	20	15	0
499	0	1	0.353808	0.261343	0.261343	1	1	0	0	0	1	1	1	0	0	0	46	9	4	34	10	1
500	0	0	0.0258098	0.0251604	0.0251604	1	0	0	0	0	1	0	0	0	0	0	39	5	43	70	15	1
501	0	0	0.0258098	0.0251604	0.0251604	1	0	0	0	0	1	1	0	0	1	1	34	0	20	20	15	0
502	0	0	0.0724398	0.0675467	0.0675467	1	0	0	1	0	1	0	0	0	1	1	33	3	5	8	14	0
503	0	0	0.0773821	0.0718242	0.0718242	1	1	0	0	0	1	1	0	0	1	1	30	3	48	51	14	1
504	0	0	0.353808	0.261343	0.261343	1	1	0	0	0	1	1	1	0	0	0	29	2	12	22	13	0
505	0	0	0.0258098	0.0251604	0.0251604	1	0	0	0	0	1	1	0	0	1	1	26	1	18	19	15	0
506	0	0	0.0724398	0.0675467	0.0675467	1	0	0	1	0	1	0	0	0	0	0	39	41	7	70	14	1
507	0	1	0.118008	0.105552	0.105552	1	0	0	0	0	1	0	1	0	1	1	45	0	10	10	12	0
508	0	1	0.993024	0.49825	0.49825	1	1	0	1	0	1	0	1	0	1	1	47	72	26	98	13	1
509	0	0	0.016375	0.0161112	0.0161112	0	0	0	0	0	1	1	0	0	1	1	49	3	13	16	15	0
510	0	0	0.224473	0.183322	0.183322	0	1	0	0	0	1	0	1	0	1	1	50	0	1	1	4	0
511	0	0	0.00506197	0.00503647	0.00503647	1	0	0	0	0	0	0	0	0	0	0	70	4	2	21	14	0
512	0	0	0.0773821	0.0718242	0.0718242	1	1	0	0	0	1	1	0	0	1	1	27	1	2	3	14	0
513	0	0	0.0724398	0.0675467	0.0675467	1	0	0	1	0	1	0	0	0	0	1	50	0	40	78	15	1
514	0	0	0.0142073	0.0140083	0.0140083	1	0	0	1	0	0	0	0	0	0	0	61	0	54	68	15	1
515	0	0	0.309437	0.236313	0.236313	1	1	0	0	1	0	1	1	0	0	0	65	0	15	78	6	1
516	0	0	0.0459593	0.0439398	0.0439398	0	0	0	1	0	1	0	0	0	1	1	23	2	10	12	15	0
517	0	0	0.0231445	0.0226209	0.0226209	1	0	0	0	0	0	1	1	0	1	1	65	6	15	21	10	0
518	0	0	0.0412131	0.0395818	0.0395818	0	0	0	1	0	0	0	1	0	0	1	78	9	22	108	3	1
519	0	0	0.0773821	0.0718242	0.0718242	1	1	0	0	0	1	0	0	0	0	1	50	41	3	78	15	1
520	0	0	0.0258098	0.0251604	0.0251604	1	0	0	0	0	1	1	0	0	1	1	44	4	2	6	15	0
521	0	1	0.353808	0.261343	0.261343	1	1	0	0	0	1	1	1	0	0	1	38	0	35	40	10	1
522	0	1	0.353808	0.261343	0.261343	1	1	0	0	0	1	1	1	0	0	0	44	28	11	120	9	1
523	0	0	0.0490949	0.0467974	0.0467974	0	1	0	0	0	1	1	0	0	0	0	52	0	9	22	14	0
524	0	0	0.137793	0.121106	0.121106	0	1	0	1	0	1	0	0	0	0	0	41	0	7	7	14	0
525	0	0	0.016375	0.0161112	0.0161112	0	0	0	0	0	1	1	0	0	1	1	40	1	1	1	15	0
526	0	0	0.0270248	0.0263137	0.0263137	0	1	0	1	0	0	1	0	0	0	0	66	5	9	15	15	0
527	0	0	0.0490949	0.0467974	0.0467974	0	1	0	0	0	1	0	0	0	1	1	42	2	2	4	14	0
528	0	0	0.00321156	0.00320127	0.00320127	0	0	0	0	0	0	1	0	0	0	0	73	0	5	8	15	0
529	0	0	0.0773821	0.0718242	0.0718242	1	1	0	0	0	1	1	0	0	1	1	21	0	13	13	15	0
530	0	0	0.016375	0.0161112	0.0161112	0	0	0	0	0	1	0	0	0	0	0	32	2	9	17	15	0
531	0	0	0.0693909	0.0648882	0.0648882	1	1	0	0	0	0	1	1	0	0	1	76	3	11	22	8	0
532	0	0	0.0258098	0.0251604	0.0251604	1	0	0	0	0	1	0	0	0	1	1	35	2	2	4	15	0
533	0	1	6891.2	0.999855	0.999855	1	1	1	1	0	1	1	1	1	0	0	32	0	11	35	8	1
534	0	0	0.0773821	0.0718242	0.0718242	1	1	0	0	0	1	1	0	0	0	0	51	1	7	15	14	0
535	0	0	0.00321156	0.00320127	0.00320127	0	0	0	0	0	0	0	0	0	0	0	61	0	4	13	15	0
536	0	0	0.00506197	0.00503647	0.00503647	1	0	0	0	0	0	1	0	0	0	0	63	1	5	18	15	0
537	0	0	0.00962877	0.00953694	0.00953694	0	1	0	0	0	0	0	0	0	0	0	85	0	15	15	14	0
538	0	0	0.224473	0.183322	0.183322	0	1	0	0	0	1	1	1	0	1	1	51	1	8	9	11	0
539	0	0	0.0693909	0.0648882	0.0648882	1	1	0	0	0	0	1	1	0	1	1	82	0	11	11	3	0
540	0	0	0.0258098	0.0251604	0.0251604	1	0	0	0	0	1	1	0	0	0	0	49	5	2	13	15	0
541	0	0	0.016375	0.0161112	0.0161112	0	0	0	0	0	1	0	0	0	1	1	41	0	1	1	15	0
542	0	0	0.0258098	0.0251604	0.0251604	1	0	0	0	0	1	0	0	0	0	0	40	0	4	11	15	0
543	0	0	0.00321156	0.00320127	0.00320127	0	0	0	0	0	0	1	0	0	0	0	64	0	6	6	15	0
544	0	0	0.0258098	0.0251604	0.0251604	1	0	0	0	0	1	0	0	0	1	1	43	0	1	1	15	0
545	0	0	1.001	0.50025	0.50025	0	1	0	0	1	1	1	1	0	1	1	21	0	6	6	10	0
546	0	0	0.016375	0.0161112	0.0161112	0	0	0	0	0	1	0	0	0	0	0	33	0	11	15	15	0
547	0	0	0.0258098	0.0251604	0.0251604	1	0	0	0	0	1	0	0	0	1	1	23	1	2	3	15	0
548	0	0	0.016375	0.0161112	0.0161112	0	0	0	0	0	1	0	0	0	0	0	52	1	3	5	15	0
549	0	0	0.0459593	0.0439398	0.0439398	0	0	0	1	0	1	0	0	0	0	0	36	0	1	3	15	0
550	0	0	0.353808	0.261343	0.261343	1	1	0	0	0	1	1	1	0	1	1	34	0	2	2	11	0
551	0	0	0.0258098	0.0251604	0.0251604	1	0	0	0	0	1	1	0	0	1	1	49	3	3	6	15	0
552	0	0	0.0258098	0.0251604	0.0251604	1	0	0	0	0	1	1	0	0	0	0	51	20	1	35	15	1
553	0	0	0.00321156	0.00320127	0.00320127	0	0	0	0	0	0	0	0	0	1	1	64	0	7	7	15	0
554	0	1	190.948	0.99479	0.99479	1	1	0	0	0	1	1	1	1	0	0	25	0	3	19	11	0
555	0	1	0.353808	0.261343	0.261343	1	1	0	0	0	1	0	1	0	1	1	50	4	3	7	8	0
556	0	0	0.00321156	0.00320127	0.00320127	0	0	0	0	0	0	0	0	0	0	0	61	2	1	7	15	0
557	0	0	0.00321156	0.00320127	0.00320127	0	0	0	0	0	0	1	0	0	0	0	63	0	2	6	15	0
558	0	0	1.001	0.50025	0.50025	0	1	0	0	1	1	1	1	0	1	1	34	0	7	7	8	0
559	0	0	0.0459593	0.0439398	0.0439398	0	0	0	1	0	1	1	0	0	1	1	29	0	1	1	15	0
560	0	0	0.016375	0.0161112	0.0161112	0	0	0	0	0	1	1	0	0	0	0	39	0	4	11	15	0
561	0	0	0.0258098	0.0251604	0.0251604	1	0	0	0	0	1	1	0	0	0	0	41	0	2	8	15	0
562	0	0	0.00321156	0.00320127	0.00320127	0	0	0	0	0	0	0	0	0	0	0	80	0	4	21	15	0
563	0	0	0.0440249	0.0421684	0.0421684	0	1	0	0	0	0	0	1	0	1	1	67	2	1	2	13	0
564	0	0	0.0429379	0.0411702	0.0411702	0	1	0	0	1	0	1	0	0	1	1	72	0	11	11	15	0
565	0	0	0.016375	0.0161112	0.0161112	0	0	0	0	0	1	0	0	0	0	0	45	0	1	4	15	0
566	0	0	0.0440249	0.0421684	0.0421684	0	1	0	0	0	0	1	1	0	1	1	63	0	3	3	10	0
567	0	0	0.00321156	0.00320127	0.00320127	0	0	0	0	0	0	0	0	0	0	0	59	0	1	5	15	0
568	0	0	0.224473	0.183322	0.183322	0	1	0	0	0	1	1	1	0	1	1	37	0	1	1	3	0
569	0	0	0.0459593	0.0439398	0.0439398	0	0	0	1	0	1	1	0	0	1	1	46	0	19	19	15	0
570	0	0	0.0440249	0.0421684	0.0421684	0	1	0	0	0	0	0	1	0	1	1	82	0	12	12	13	0
571	0	0	0.0693909	0.0648882	0.0648882	1	1	0	0	0	0	1	1	0	1	1	75	16	1	17	7	0
572	0	0	0.0440249	0.0421684	0.0421684	0	1	0	0	0	0	1	1	0	1	1	62	0	5	5	9	0
573	0	0	0.0258098	0.0251604	0.0251604	1	0	0	0	0	1	1	0	0	0	0	45	1	1	16	15	0
574	0	0	0.016375	0.0161112	0.0161112	0	0	0	0	0	1	1	0	0	1	1	23	0	1	1	15	0
575	0	0	0.016375	0.0161112	0.0161112	0	0	0	0	0	1	1	0	0	1	1	42	3	1	4	15	0
576	0	1	1.57775	0.612065	0.612065	1	1	0	0	1	1	1	1	0	1	1	41	7	12	19	8	0
577	0	0	0.0459593	0.0439398	0.0439398	0	0	0	1	0	1	1	0	0	1	1	43	0	8	8	15	0
578	0	0	0.0459593	0.0439398	0.0439398	0	0	0	1	0	1	1	0	0	0	0	56	0	14	22	15	0
579	0	0	0.016375	0.0161112	0.0161112	0	0	0	0	0	1	1	0	0	0	0	43	0	4	9	15	0
580	0	0	0.0490949	0.0467974	0.0467974	0	1	0	0	0	1	0	0	0	0	0	37	0	6	9	14	0
581	0	0	0.0773821	0.0718242	0.0718242	1	1	0	0	0	1	0	0	0	1	1	43	7	8	15	14	0
582	0	0	0.00321156	0.00320127	0.00320127	0	0	0	0	0	0	0	0	0	0	0	59	0	1	1	15	0
583	0	0	0.0258098	0.0251604	0.0251604	1	0	0	0	0	1	0	0	0	0	0	37	0	2	8	15	0
584	0	0	0.00321156	0.00320127	0.00320127	0	0	0	0	0	0	1	0	0	0	0	62	0	2	9	15	0
585	0	0	0.00506197	0.00503647	0.00503647	1	0	0	0	0	0	1	0	0	0	0	65	0	1	1	14	0
586	0	0	0.0258098	0.0251604	0.0251604	1	0	0	0	0	1	1	0	0	0	0	30	0	36	43	15	1
587	0	0	0.00321156	0.00320127	0.00320127	0	0	0	0	0	0	1	0	0	0	0	58	0	17	27	14	1
588	0	0	0.0258098	0.0251604	0.0251604	1	0	0	0	0	1	1	0	0	0	0	34	3	2	11	15	0
589	0	0	0.0490949	0.0467974	0.0467974	0	1	0	0	0	1	1	0	0	0	0	42	0	4	14	14	0
590	0	0	0.00321156	0.00320127	0.00320127	0	0	0	0	0	0	1	0	0	1	1	65	0	12	12	15	0
591	0	1	23.7599	0.959612	0.959612	0	1	0	0	0	0	0	1	1	0	0	62	0	5	14	8	0
592	0	0	0.0440249	0.0421684	0.0421684	0	1	0	0	0	0	1	1	0	1	1	65	15	15	30	7	1
593	0	0	0.0258098	0.0251604	0.0251604	1	0	0	0	0	1	1	0	0	0	0	36	5	4	20	15	0
594	0	0	0.00321156	0.00320127	0.00320127	0	0	0	0	0	0	1	0	0	0	0	57	0	3	9	15	0
595	0	0	0.0258098	0.0251604	0.0251604	1	0	0	0	0	1	1	0	0	0	0	25	3	16	61	15	1
596	0	0	0.353808	0.261343	0.261343	1	1	0	0	0	1	1	1	0	1	1	35	0	4	4	8	0
597	0	0	0.016375	0.0161112	0.0161112	0	0	0	0	0	1	0	0	0	1	1	35	0	2	2	15	0
598	0	0	0.0258098	0.0251604	0.0251604	1	0	0	0	0	1	0	0	0	1	1	43	36	19	55	14	1
599	0	0	0.00321156	0.00320127	0.00320127	0	0	0	0	0	0	0	0	0	0	0	65	0	4	5	15	0
600	0	0	0.00506197	0.00503647	0.00503647	1	0	0	0	0	0	0	0	0	0	0	64	0	7	8	15	0
601	0	0	0.0258098	0.0251604	0.0251604	1	0	0	0	0	1	1	0	0	0	0	25	24	2	61	15	1
602	0	0	0.0258098	0.0251604	0.0251604	1	0	0	0	0	1	1	0	0	0	0	27	1	26	59	15	1
603	0	0	0.00321156	0.00320127	0.00320127	0	0	0	0	0	0	0	0	0	0	0	74	8	1	9	15	0
604	0	0	0.00962877	0.00953694	0.00953694	0	1	0	0	0	0	1	0	0	0	0	71	7	4	17	14	0
605	0	0	0.0258098	0.0251604	0.0251604	1	0	0	0	0	1	1	0	0	0	0	25	31	2	61	15	1
606	0	0	0.00321156	0.00320127	0.00320127	0	0	0	0	0	0	1	0	0	0	0	60	0	22	98	15	1
607	0	0	0.016375	0.0161112	0.0161112	0	0	0	0	0	1	1	0	0	0	0	48	1	1	2	15	0
608	0	0	0.0258098	0.0251604	0.0251604	1	0	0	0	0	1	0	0	0	0	0	38	10	4	37	15	1
609	0	0	0.0773821	0.0718242	0.0718242	1	1	0	0	0	1	1	0	0	1	1	32	2	2	4	14	0
610	0	0	0.00321156	0.00320127	0.00320127	0	0	0	0	0	0	0	0	0	0	0	75	16	6	42	15	1
611	0	1	851.5	0.998827	0.998827	1	1	0	0	1	1	0	1	1	0	0	52	0	12	18	8	0
612	0	0	0.0258098	0.0251604	0.0251604	1	0	0	0	0	1	1	0	0	0	0	25	51	4	61	15	1
613	0	0	0.0773821	0.0718242	0.0718242	1	1	0	0	0	1	1	0	0	0	0	38	0	7	10	14	0
614	0	0	0.00506197	0.00503647	0.00503647	1	0	0	0	0	0	1	0	0	0	0	67	0	7	18	15	0
615	0	0	0.00321156	0.00320127	0.00320127	0	0	0	0	0	0	0	0	0	0	0	61	0	5	12	15	0
616	0	0	0.0258098	0.0251604	0.0251604	1	0	0	0	0	1	1	0	0	0	0	33	0	7	18	15	0
617	0	0	0.00321156	0.00320127	0.00320127	0	0	0	0	0	0	1	0	0	0	1	70	8	7	33	15	1
618	0	0	0.0773821	0.0718242	0.0718242	1	1	0	0	0	1	0	0	0	1	1	41	0	2	2	14	0
619	0	0	0.00962877	0.00953694	0.00953694	0	1	0	0	0	0	1	0	0	0	0	63	4	3	7	14	0
620	0	0	0.00506197	0.00503647	0.00503647	1	0	0	0	0	0	0	0	0	0	0	61	0	3	16	15	0
621	0	0	0.0440249	0.0421684	0.0421684	0	1	0	0	0	0	0	1	0	1	1	89	0	2	2	13	0
622	0	0	0.0459593	0.0439398	0.0439398	0	0	0	1	0	1	1	0	0	0	0	41	0	2	5	15	0
623	0	0	0.0258098	0.0251604	0.0251604	1	0	0	0	0	1	1	0	0	1	1	33	2	4	6	15	0
624	0	0	0.016375	0.0161112	0.0161112	0	0	0	0	0	1	1	0	0	0	0	48	0	1	8	15	0
625	0	1	190.948	0.99479	0.99479	1	1	0	0	0	1	1	1	1	0	0	27	0	8	28	9	1
626	0	0	0.0258098	0.0251604	0.0251604	1	0	0	0	0	1	0	0	0	0	0	30	3	3	14	15	0
627	0	0	0.0258098	0.0251604	0.0251604	1	0	0	0	0	1	0	0	0	0	0	44	0	1	3	15	0
628	0	0	0.0490949	0.0467974	0.0467974	0	1	0	0	0	1	1	0	0	1	1	38	0	1	1	14	0
629	0	0	0.00321156	0.00320127	0.00320127	0	0	0	0	0	0	1	0	0	0	0	63	0	2	11	15	0
630	0	0	0.00321156	0.00320127	0.00320127	0	0	0	0	0	0	1	0	0	1	1	68	1	13	14	15	0
631	0	0	0.115095	0.103215	0.103215	1	0	0	0	1	1	1	0	0	1	1	26	0	1	1	15	0
632	0	0	0.0773821	0.0718242	0.0718242	1	1	0	0	0	1	0	0	0	0	0	40	2	10	58	14	1
633	0	0	0.00506197	0.00503647	0.00503647	1	0	0	0	0	0	0	0	0	0	0	92	0	2	8	15	0
634	0	0	0.0258098	0.0251604	0.0251604	1	0	0	0	0	1	1	0	0	1	1	50	8	13	21	15	0
635	0	0	0.00506197	0.00503647	0.00503647	1	0	0	0	0	0	1	0	0	1	1	64	2	13	15	15	0
636	0	0	0.00506197	0.00503647	0.00503647	1	0	0	0	0	0	0	0	0	0	1	57	2	26	37	15	1
637	0	1	0.0258098	0.0251604	0.0251604	1	0	0	0	0	1	1	0	0	0	0	36	3	7	25	15	1
638	0	0	0.016375	0.0161112	0.0161112	0	0	0	0	0	1	0	0	0	1	1	37	9	13	22	15	0
639	0	0	0.0258098	0.0251604	0.0251604	1	0	0	0	0	1	1	0	0	0	1	48	11	9	41	15	1
640	0	0	0.0258098	0.0251604	0.0251604	1	0	0	0	0	1	1	0	0	0	0	43	5	36	62	15	1
641	0	0	0.0258098	0.0251604	0.0251604	1	0	0	0	0	1	1	0	0	1	1	38	1	19	20	15	0
642	0	0	0.0490949	0.0467974	0.0467974	0	1	0	0	0	1	1	0	0	1	1	36	12	4	16	15	0
643	0	0	0.345073	0.256546	0.256546	1	1	0	0	1	1	1	0	0	0	0	34	1	12	46	14	1
644	0	0	0.0258098	0.0251604	0.0251604	1	0	0	0	0	1	1	0	0	0	1	49	32	3	41	15	1
645	0	0	0.526239	0.344795	0.344795	1	0	0	0	1	1	1	1	0	0	1	37	1	8	133	5	1
646	0	0	0.0142073	0.0140083	0.0140083	1	0	0	1	0	0	0	0	0	1	1	57	35	2	37	14	1
647	0	0	0.0258098	0.0251604	0.0251604	1	0	0	0	0	1	1	0	0	0	0	56	1	8	14	14	0
648	0	0	0.526239	0.344795	0.344795	1	0	0	0	1	1	1	1	0	0	0	34	14	15	46	6	1
649	0	0	0.0258098	0.0251604	0.0251604	1	0	0	0	0	1	1	0	0	0	0	52	0	3	9	15	0
650	0	0	0.00321156	0.00320127	0.00320127	0	0	0	0	0	0	0	0	0	0	0	86	0	7	18	15	0
651	0	0	0.196322	0.164105	0.164105	0	1	0	0	1	0	0	1	0	0	0	70	17	17	83	10	1
652	0	0	0.0724398	0.0675467	0.0675467	1	0	0	1	0	1	1	0	0	0	0	43	1	3	9	15	0
653	0	0	0.00506197	0.00503647	0.00503647	1	0	0	0	0	0	0	0	0	0	0	69	0	71	71	15	1
654	0	0	0.0693909	0.0648882	0.0648882	1	1	0	0	0	0	0	1	0	0	0	61	0	4	32	13	1
655	0	0	0.353808	0.261343	0.261343	1	1	0	0	0	1	1	1	0	0	1	37	30	50	133	10	1
656	0	1	0.0730216	0.0680523	0.0680523	0	0	0	0	1	1	1	0	0	0	0	43	32	3	63	14	1
657	0	1	41.7625	0.976615	0.976615	1	1	0	0	0	1	1	0	1	0	0	56	1	2	23	14	1
658	0	0	0.016375	0.0161112	0.0161112	0	0	0	0	0	1	1	0	0	0	0	51	6	4	38	14	1
659	0	0	0.016375	0.0161112	0.0161112	0	0	0	0	0	1	1	0	0	0	0	52	0	34	65	15	1
660	0	0	0.137793	0.121106	0.121106	0	1	0	1	0	1	1	0	0	0	0	51	12	7	38	14	1
661	0	0	0.00506197	0.00503647	0.00503647	1	0	0	0	0	0	0	0	0	0	0	61	29	3	32	15	1
662	0	0	0.123811	0.110171	0.110171	0	1	1	0	0	0	0	0	0	0	0	59	0	1	13	14	0
663	0	0	0.0773821	0.0718242	0.0718242	1	1	0	0	0	1	0	0	0	0	0	37	0	4	12	15	0
664	0	0	0.0258098	0.0251604	0.0251604	1	0	0	0	0	1	0	0	0	0	0	20	14	2	21	15	0
665	0	0	0.016375	0.0161112	0.0161112	0	0	0	0	0	1	1	0	0	0	0	49	0	4	4	15	0
666	0	0	0.016375	0.0161112	0.0161112	0	0	0	0	0	1	1	0	0	0	1	54	0	1	8	15	0
667	0	0	0.0151766	0.0149497	0.0149497	1	1	0	0	0	0	0	0	0	0	0	61	0	1	3	14	0
668	0	1	1.57775	0.612065	0.612065	1	1	0	0	1	1	1	1	0	1	1	19	0	3	3	11	0
669	0	0	0.0258098	0.0251604	0.0251604	1	0	0	0	0	1	0	0	0	0	0	40	2	12	16	15	0
670	0	1	0.0693909	0.0648882	0.0648882	1	1	0	0	0	0	1	1	0	0	1	68	2	1	15	10	0
671	0	0	0.016375	0.0161112	0.0161112	0	0	0	0	0	1	1	0	0	0	0	24	2	5	13	15	0
672	0	0	0.016375	0.0161112	0.0161112	0	0	0	0	0	1	1	0	0	0	0	42	0	3	8	15	0
673	0	0	0.016375	0.0161112	0.0161112	0	0	0	0	0	1	1	0	0	1	1	25	1	11	12	15	0
674	0	0	0.123564	0.109975	0.109975	0	1	0	1	0	0	0	1	0	0	0	67	2	2	11	10	0
675	0	0	0.016375	0.0161112	0.0161112	0	0	0	0	0	1	1	0	0	0	0	50	1	5	13	15	0
676	0	0	0.00321156	0.00320127	0.00320127	0	0	0	0	0	0	1	0	0	0	0	67	0	11	18	15	0
677	0	0	0.014684	0.0144715	0.0144715	0	0	0	0	0	0	0	1	0	1	1	78	2	1	3	5	0
678	0	0	0.00321156	0.00320127	0.00320127	0	0	0	0	0	0	0	0	0	0	0	62	0	3	13	15	0
679	0	0	0.00321156	0.00320127	0.00320127	0	0	0	0	0	0	0	0	0	1	1	72	1	1	1	14	0
680	0	0	0.0258098	0.0251604	0.0251604	1	0	0	0	0	1	1	0	0	0	0	38	4	12	41	14	1
681	0	0	0.0258098	0.0251604	0.0251604	1	0	0	0	0	1	1	0	0	1	1	28	0	2	2	15	0
682	0	1	62.1158	0.984156	0.984156	1	0	0	0	1	1	0	0	1	0	0	30	1	6	57	14	1
683	0	0	0.0773821	0.0718242	0.0718242	1	1	0	0	0	1	0	0	0	1	1	51	3	5	8	15	0
684	0	0	0.016375	0.0161112	0.0161112	0	0	0	0	0	1	1	0	0	1	1	28	0	3	3	15	0
685	0	0	0.0773821	0.0718242	0.0718242	1	1	0	0	0	1	0	0	0	0	0	54	1	8	12	14	0
686	0	0	0.0773821	0.0718242	0.0718242	1	1	0	0	0	1	1	0	0	0	0	55	0	16	68	15	1
687	0	0	0.00901379	0.00893326	0.00893326	0	0	0	1	0	0	1	0	0	0	1	72	14	10	30	15	1
688	0	0	0.0440249	0.0421684	0.0421684	0	1	0	0	0	0	0	1	0	0	0	58	0	3	5	10	0
689	0	0	0.00506197	0.00503647	0.00503647	1	0	0	0	0	0	1	0	0	0	0	59	0	3	19	15	0
690	0	0	0.0490949	0.0467974	0.0467974	0	1	0	0	0	1	1	0	0	0	0	49	0	5	25	14	1
691	0	0	0.0773821	0.0718242	0.0718242	1	1	0	0	0	1	0	0	0	0	0	53	0	5	8	14	0
692	0	0	0.00962877	0.00953694	0.00953694	0	1	0	0	0	0	0	0	0	1	1	76	0	12	12	14	0
693	0	0	0.0258098	0.0251604	0.0251604	1	0	0	0	0	1	1	0	0	0	0	37	5	7	21	15	0
694	0	0	0.0773821	0.0718242	0.0718242	1	1	0	0	0	1	1	0	0	0	0	55	19	1	68	14	1
695	0	0	1.001	0.50025	0.50025	0	1	0	0	1	1	1	1	0	1	1	52	0	1	1	3	0
696	0	1	190.948	0.99479	0.99479	1	1	0	0	0	1	1	1	1	0	0	36	0	9	9	11	0
697	0	0	0.0490949	0.0467974	0.0467974	0	1	0	0	0	1	0	0	0	0	0	53	0	2	15	14	0
698	0	0	0.0258098	0.0251604	0.0251604	1	0	0	0	0	1	1	0	0	0	0	27	0	5	7	15	0
699	0	0	0.00321156	0.00320127	0.00320127	0	0	0	0	0	0	1	0	0	0	0	69	0	7	28	15	1
700	0	0	0.016375	0.0161112	0.0161112	0	0	0	0	0	1	0	0	0	0	0	54	0	1	1	15	0
701	0	0	0.353808	0.261343	0.261343	1	1	0	0	0	1	0	1	0	0	0	38	0	6	8	11	0
702	0	1	190.948	0.99479	0.99479	1	1	0	0	0	1	0	1	1	0	0	36	0	13	38	11	1
703	0	0	0.0258098	0.0251604	0.0251604	1	0	0	0	0	1	0	0	0	0	0	54	1	2	26	14	1
704	0	0	0.00321156	0.00320127	0.00320127	0	0	0	0	0	0	1	0	0	1	1	62	0	8	8	15	0
705	0	0	0.0440249	0.0421684	0.0421684	0	1	0	0	0	0	1	1	0	0	0	59	0	1	1	13	0
706	0	0	0.0258098	0.0251604	0.0251604	1	0	0	0	0	1	1	0	0	0	1	30	1	28	35	15	1
707	0	0	0.0258098	0.0251604	0.0251604	1	0	0	0	0	1	1	0	0	1	1	50	5	14	19	15	0
708	0	0	0.00321156	0.00320127	0.00320127	0	0	0	0	0	0	0	0	0	0	0	70	0	2	9	15	0
709	0	0	0.0258098	0.0251604	0.0251604	1	0	0	0	0	1	1	0	0	0	0	46	0	9	17	15	0
710	0	0	0.00321156	0.00320127	0.00320127	0	0	0	0	0	0	0	0	0	0	0	65	0	8	12	15	0
711	0	0	0.0258098	0.0251604	0.0251604	1	0	0	0	0	1	1	0	0	0	0	30	3	7	25	15	1
712	0	0	0.0724398	0.0675467	0.0675467	1	0	0	1	0	1	1	0	0	0	0	46	10	3	17	15	0
713	0	0	0.00962877	0.00953694	0.00953694	0	1	0	0	0	0	0	0	0	0	0	58	0	1	5	14	0
714	0	0	0.00506197	0.00503647	0.00503647	1	0	0	0	0	0	0	0	0	1	1	63	0	12	12	15	0
715	0	0	0.0258098	0.0251604	0.0251604	1	0	0	0	0	1	0	0	0	0	0	51	1	55	71	15	1
716	0	0	0.00506197	0.00503647	0.00503647	1	0	0	0	0	0	0	0	0	0	0	61	0	7	13	15	0
717	0	0	0.00321156	0.00320127	0.00320127	0	0	0	0	0	0	0	0	0	0	0	59	0	4	4	15	0
718	0	0	0.0258098	0.0251604	0.0251604	1	0	0	0	0	1	1	0	0	1	1	30	30	5	35	15	1
719	0	0	0.00321156	0.00320127	0.00320127	0	0	0	0	0	0	1	0	0	0	0	64	14	3	65	15	1
720	0	1	851.5	0.998827	0.998827	1	1	0	0	1	1	1	1	1	0	0	36	0	2	2	7	0
721	0	0	0.00506197	0.00503647	0.00503647	1	0	0	0	0	0	0	0	0	1	1	60	0	12	12	15	0
722	0	0	0.016375	0.0161112	0.0161112	0	0	0	0	0	1	1	0	0	0	0	27	0	1	3	15	0
723	0	0	0.00321156	0.00320127	0.00320127	0	0	0	0	0	0	1	0	0	0	0	65	26	4	65	15	1
724	0	1	190.948	0.99479	0.99479	1	1	0	0	0	1	1	1	1	1	1	48	0	6	6	5	0
725	0	0	0.00321156	0.00320127	0.00320127	0	0	0	0	0	0	0	0	0	1	1	64	0	1	1	15	0
726	0	0	0.353808	0.261343	0.261343	1	1	0	0	0	1	0	1	0	0	1	43	6	11	50	10	1
727	0	0	0.00321156	0.00320127	0.00320127	0	0	0	0	0	0	0	0	0	0	0	60	4	10	14	15	0
728	0	0	0.0693909	0.0648882	0.0648882	1	1	0	0	0	0	1	1	0	0	0	66	5	1	25	10	1
729	0	0	0.0258098	0.0251604	0.0251604	1	0	0	0	0	1	1	0	0	0	0	35	0	7	9	15	0
730	0	1	26.4962	0.963631	0.963631	0	1	0	0	0	1	0	0	1	0	0	42	0	5	7	15	0
731	0	0	0.016375	0.0161112	0.0161112	0	0	0	0	0	1	1	0	0	1	1	25	0	24	24	15	1
732	0	0	0.00321156	0.00320127	0.00320127	0	0	0	0	0	0	1	0	0	0	0	75	0	6	19	14	0
733	0	0	0.0258098	0.0251604	0.0251604	1	0	0	0	0	1	0	0	0	0	0	26	0	6	44	15	1
734	0	1	1.57775	0.612065	0.612065	1	1	0	0	1	1	1	1	0	0	0	37	0	6	16	6	0
735	0	0	0.00506197	0.00503647	0.00503647	1	0	0	0	0	0	0	0	0	0	0	70	0	4	12	15	0
736	0	0	0.016375	0.0161112	0.0161112	0	0	0	0	0	1	1	0	0	0	0	35	0	3	9	15	0
737	0	0	0.00321156	0.00320127	0.00320127	0	0	0	0	0	0	1	0	0	0	0	87	0	4	10	15	0
738	0	0	0.00321156	0.00320127	0.00320127	0	0	0	0	0	0	0	0	0	0	1	70	0	10	37	15	1
739	0	0	0.00962877	0.00953694	0.00953694	0	1	0	0	0	0	1	0	0	0	0	65	0	4	4	14	0
740	0	0	0.016375	0.0161112	0.0161112	0	0	0	0	0	1	1	0	0	0	0	35	5	2	9	15	0
741	0	0	0.0440249	0.0421684	0.0421684	0	1	0	0	0	0	0	1	0	0	0	77	1	2	18	4	0
742	0	0	0.0440249	0.0421684	0.0421684	0	1	0	0	0	0	0	1	0	0	1	63	1	11	25	6	1
743	0	0	0.00321156	0.00320127	0.00320127	0	0	0	0	0	0	0	0	0	0	0	79	0	3	10	15	0
744	0	0	0.0258098	0.0251604	0.0251604	1	0	0	0	0	1	1	0	0	1	1	24	1	15	16	15	0
745	0	1	190.948	0.99479	0.99479	1	1	0	0	0	1	1	1	1	1	1	34	0	5	5	3	0
746	0	0	0.016375	0.0161112	0.0161112	0	0	0	0	0	1	1	0	0	0	0	46	0	13	20	15	0
747	0	1	0.526239	0.344795	0.344795	1	0	0	0	1	1	0	1	0	0	0	51	0	4	19	3	0
748	0	0	0.00321156	0.00320127	0.00320127	0	0	0	0	0	0	0	0	0	1	1	70	20	17	37	14	1
749	0	1	0.016375	0.0161112	0.0161112	0	0	0	0	0	1	0	0	0	0	0	43	0	14	22	15	0
750	0	0	0.0724398	0.0675467	0.0675467	1	0	0	1	0	1	1	0	0	0	0	49	1	12	25	15	1
751	0	0	0.00962877	0.00953694	0.00953694	0	1	0	0	0	0	0	0	0	0	0	66	2	5	29	14	1
752	0	0	0.0440249	0.0421684	0.0421684	0	1	0	0	0	0	0	1	0	0	0	58	1	29	52	10	1
753	0	0	0.0258098	0.0251604	0.0251604	1	0	0	0	0	1	1	0	0	0	0	42	11	6	46	15	1
754	0	0	0.00962877	0.00953694	0.00953694	0	1	0	0	0	0	0	0	0	0	0	79	0	2	2	14	0
755	0	0	0.0258098	0.0251604	0.0251604	1	0	0	0	0	1	1	0	0	0	0	46	0	6	20	15	0
756	0	0	0.016375	0.0161112	0.0161112	0	0	0	0	0	1	1	0	0	0	0	45	0	4	5	15	0
757	0	0	0.0459593	0.0439398	0.0439398	0	0	0	1	0	1	0	0	0	0	0	38	0	4	6	15	0
758	0	0	0.0258098	0.0251604	0.0251604	1	0	0	0	0	1	1	0	0	0	0	44	0	4	5	15	0
759	0	0	0.0258098	0.0251604	0.0251604	1	0	0	0	0	1	1	0	0	0	0	39	6	5	21	15	0
760	0	0	0.353808	0.261343	0.261343	1	1	0	0	0	1	1	1	0	0	0	54	16	6	35	10	1
761	0	0	0.0258098	0.0251604	0.0251604	1	0	0	0	0	1	0	0	0	1	1	51	0	21	21	15	0
762	0	1	0.993024	0.49825	0.49825	1	1	0	1	0	1	1	1	0	1	1	32	1	2	3	5	0
763	0	0	0.00321156	0.00320127	0.00320127	0	0	0	0	0	0	0	0	0	0	0	79	0	5	17	14	0
764	0	0	0.0724398	0.0675467	0.0675467	1	0	0	1	0	1	1	0	0	1	1	48	1	8	9	15	0
765	0	1	190.948	0.99479	0.99479	1	1	0	0	0	1	0	1	1	1	1	51	0	6	6	12	0
766	0	0	0.00321156	0.00320127	0.00320127	0	0	0	0	0	0	1	0	0	0	0	58	0	3	24	15	1
767	0	0	0.00901379	0.00893326	0.00893326	0	0	0	1	0	0	0	0	0	0	0	74	2	8	28	15	1
768	0	0	0.016375	0.0161112	0.0161112	0	0	0	0	0	1	1	0	0	0	0	55	2	4	6	15	0
769	0	1	0.353808	0.261343	0.261343	1	1	0	0	0	1	1	1	0	0	0	30	0	12	12	13	1
770	0	0	0.00321156	0.00320127	0.00320127	0	0	0	0	0	0	0	0	0	0	1	66	1	5	19	15	0
771	0	0	0.0258098	0.0251604	0.0251604	1	0	0	0	0	1	1	0	0	1	1	54	5	3	8	15	0
772	0	0	0.00962877	0.00953694	0.00953694	0	1	0	0	0	0	1	0	0	0	0	58	11	7	24	14	1
773	0	0	0.0258098	0.0251604	0.0251604	1	0	0	0	0	1	1	0	0	1	1	41	0	1	1	15	0
774	0	0	0.00321156	0.00320127	0.00320127	0	0	0	0	0	0	0	0	0	0	0	73	0	2	15	15	0
775	0	0	0.016375	0.0161112	0.0161112	0	0	0	0	0	1	0	0	0	1	1	38	11	33	44	15	1
776	0	0	0.0258098	0.0251604	0.0251604	1	0	0	0	0	1	1	0	0	0	0	40	0	19	19	15	1
777	0	0	0.0258098	0.0251604	0.0251604	1	0	0	0	0	1	0	0	0	0	0	22	0	5	15	15	0
778	0	0	0.016375	0.0161112	0.0161112	0	0	0	0	0	1	0	0	0	0	0	43	2	25	33	15	1
779	0	1	2455.29	0.999593	0.999593	1	1	1	0	0	1	1	1	1	0	0	31	18	26	44	5	1
780	0	1	190.948	0.99479	0.99479	1	1	0	0	0	1	1	1	1	0	0	34	15	2	17	6	0
781	0	0	0.00506197	0.00503647	0.00503647	1	0	0	0	0	0	1	0	0	0	0	57	1	7	8	15	0
782	0	0	0.0258098	0.0251604	0.0251604	1	0	0	0	0	1	1	0	0	0	0	47	3	15	18	15	1
783	0	0	0.0724398	0.0675467	0.0675467	1	0	0	1	0	1	1	0	0	0	0	39	9	5	14	15	0
784	0	1	4.42823	0.815778	0.815778	1	1	0	1	1	1	1	1	0	0	0	49	14	11	25	7	1
785	0	0	0.016375	0.0161112	0.0161112	0	0	0	0	0	1	0	0	0	0	0	53	0	6	6	15	0
786	1	0	0.0459593	0.0439398	0.0527278	0	0	0	1	0	1	0	0	0	0	0	74	2	8	28	15	1
787	1	0	0.00321156	0.00320127	0.00384153	0	0	0	0	0	0	1	0	0	0	0	55	2	4	13	15	0
788	1	1	0.0693909	0.0648882	0.0778659	1	1	0	0	0	0	1	1	0	0	1	30	0	12	80	13	1
789	1	0	0.016375	0.0161112	0.0193334	0	0	0	0	0	1	0	0	0	0	1	66	1	5	19	15	0
790	1	0	0.00506197	0.00503647	0.00604377	1	0	0	0	0	0	1	0	0	1	1	54	5	3	8	15	0
791	1	0	0.0490949	0.0467974	0.0561569	0	1	0	0	0	1	1	0	0	0	0	58	11	7	24	14	1
792	1	0	0.00506197	0.00503647	0.00604377	1	0	0	0	0	0	1	0	0	1	1	41	0	1	1	15	0
793	1	0	0.016375	0.0161112	0.0193334	0	0	0	0	0	1	0	0	0	0	0	73	0	2	15	15	0
794	1	0	0.00321156	0.00320127	0.00384153	0	0	0	0	0	0	0	0	0	1	1	38	11	33	44	15	1
795	1	0	0.00506197	0.00503647	0.00604377	1	0	0	0	0	0	1	0	0	0	0	40	0	19	29	15	1
796	1	0	0.00506197	0.00503647	0.00604377	1	0	0	0	0	0	0	0	0	0	0	22	0	5	15	15	0
797	1	0	0.00321156	0.00320127	0.00384153	0	0	0	0	0	0	0	0	0	0	0	43	2	25	33	15	1
798	1	1	481.545	0.997928	1.19751	1	1	1	0	0	0	1	1	1	0	1	31	18	26	80	5	1
799	1	1	37.4497	0.973992	1.16879	1	1	0	0	0	0	1	1	1	0	1	34	15	2	29	6	1
800	1	0	0.0258098	0.0251604	0.0301925	1	0	0	0	0	1	1	0	0	0	0	57	1	7	15	15	0
801	1	0	0.00506197	0.00503647	0.00604377	1	0	0	0	0	0	1	0	0	1	1	47	3	18	21	15	0
802	1	0	0.0142073	0.0140083	0.0168099	1	0	0	1	0	0	1	0	0	0	0	39	9	5	42	15	1
803	1	1	0.868489	0.464808	0.55777	1	1	0	1	1	0	1	1	0	0	1	49	14	43	67	7	1
804	1	0	0.00321156	0.00320127	0.00384153	0	0	0	0	0	0	0	0	0	0	0	53	0	6	42	15	1
805	1	1	0.309437	0.236313	0.283576	1	1	0	0	1	0	1	1	0	0	0	32	0	2	2	6	0
806	1	0	0.016375	0.0161112	0.0193334	0	0	0	0	0	1	0	0	0	0	0	75	5	13	83	15	1
807	1	0	0.00506197	0.00503647	0.00604377	1	0	0	0	0	0	1	0	0	0	0	33	0	64	118	15	1
808	1	0	0.016375	0.0161112	0.0193334	0	0	0	0	0	1	1	0	0	0	0	68	0	4	26	15	1
809	1	0	0.353808	0.261343	0.313612	1	1	0	0	0	1	0	1	0	0	0	60	1	10	16	11	0
810	1	0	0.0258098	0.0251604	0.0301925	1	0	0	0	0	1	1	0	0	1	1	70	0	1	1	14	0
811	1	0	0.0258098	0.0251604	0.0301925	1	0	0	0	0	1	1	0	0	0	0	62	1	4	10	15	0
812	1	0	0.0724398	0.0675467	0.081056	1	0	0	1	0	1	1	0	0	0	0	56	0	4	7	15	0
813	1	0	0.0440249	0.0421684	0.0506021	0	1	0	0	0	0	1	1	0	0	0	47	0	7	18	10	0
814	1	0	0.00321156	0.00320127	0.00384153	0	0	0	0	0	0	1	0	0	0	0	23	0	7	9	15	0
815	1	0	0.0142073	0.0140083	0.0168099	1	0	0	1	0	0	1	0	0	0	0	30	5	8	14	15	0
816	1	0	0.0258098	0.0251604	0.0301925	1	0	0	0	0	1	1	0	0	0	0	65	0	3	8	15	0
817	1	1	0.309437	0.236313	0.283576	1	1	0	0	1	0	1	1	0	1	1	31	0	31	31	8	1
818	1	0	0.016375	0.0161112	0.0193334	0	0	0	0	0	1	0	0	0	1	1	72	0	36	36	15	1
819	1	0	0.0773821	0.0718242	0.086189	1	1	0	0	0	1	0	0	0	1	1	66	0	25	25	14	1
820	1	0	0.353808	0.261343	0.313612	1	1	0	0	0	1	1	1	0	0	0	60	3	10	39	13	1
821	1	0	0.0151766	0.0149497	0.0179397	1	1	0	0	0	0	1	0	0	1	1	31	14	13	27	15	1
822	1	0	0.0490949	0.0467974	0.0561569	0	1	0	0	0	1	1	0	0	0	0	76	4	30	41	14	1
823	1	0	0.0693909	0.0648882	0.0778659	1	1	0	0	0	0	1	1	0	0	1	37	0	2	20	11	0
824	1	0	0.0258098	0.0251604	0.0301925	1	0	0	0	0	1	0	0	0	0	0	60	0	3	6	15	0
825	1	0	0.00506197	0.00503647	0.00604377	1	0	0	0	0	0	1	0	0	1	1	23	0	7	7	15	0
826	1	0	0.0773821	0.0718242	0.086189	1	1	0	0	0	1	0	0	0	1	1	58	8	4	12	14	0
827	1	0	0.016375	0.0161112	0.0193334	0	0	0	0	0	1	1	0	0	0	0	69	0	8	9	15	0
828	1	1	0.868489	0.464808	0.55777	1	1	0	1	1	0	1	1	0	0	1	37	9	7	20	9	0
829	1	0	0.00506197	0.00503647	0.00604377	1	0	0	0	0	0	1	0	0	1	1	45	0	22	22	15	0
830	1	0	0.016375	0.0161112	0.0193334	0	0	0	0	0	1	1	0	0	0	0	76	0	4	9	15	0
831	1	1	1.001	0.50025	0.6003	0	1	0	0	1	1	1	1	0	1	1	56	0	6	6	10	0
832	1	0	0.00506197	0.00503647	0.00604377	1	0	0	0	0	0	0	0	0	0	0	55	0	1	3	15	0
833	1	0	0.00901379	0.00893326	0.0107199	0	0	0	1	0	0	0	0	0	0	0	22	0	10	15	15	0
834	1	0	0.016375	0.0161112	0.0193334	0	0	0	0	0	1	0	0	0	0	0	71	0	12	12	15	0
835	1	1	481.545	0.997928	1.19751	1	1	1	0	0	0	1	1	1	0	0	32	2	2	17	10	0
836	1	1	0.0693909	0.0648882	0.0778659	1	1	0	0	0	0	1	1	0	0	0	52	0	10	51	7	1
837	1	0	0.00901379	0.00893326	0.0107199	0	0	0	1	0	0	0	0	0	1	1	40	0	2	2	15	0
838	1	0	0.00321156	0.00320127	0.00384153	0	0	0	0	0	0	1	0	0	0	0	24	0	2	13	15	0
839	1	0	0.0142073	0.0140083	0.0168099	1	0	0	1	0	0	1	0	0	0	0	43	3	5	32	15	1
840	1	1	0.309437	0.236313	0.283576	1	1	0	0	1	0	0	1	0	1	1	53	0	4	4	9	0
841	1	1	0.0693909	0.0648882	0.0778659	1	1	0	0	0	0	1	1	0	1	1	28	0	7	7	10	0
842	1	0	0.00321156	0.00320127	0.00384153	0	0	0	0	0	0	0	0	0	0	0	41	0	2	3	15	0
843	1	0	0.00321156	0.00320127	0.00384153	0	0	0	0	0	0	0	0	0	1	1	35	9	12	21	15	0
844	1	0	0.195147	0.163283	0.19594	1	1	1	0	0	0	0	0	0	0	0	42	1	5	6	14	0
845	1	1	8.19071	0.891194	1.06943	1	1	0	0	0	0	0	0	1	0	0	40	8	9	21	14	0
846	1	0	0.0151766	0.0149497	0.0179397	1	1	0	0	0	0	1	0	0	0	0	33	5	22	75	14	1
847	1	0	0.224473	0.183322	0.219987	0	1	0	0	0	1	0	1	0	0	1	59	2	16	19	6	0
848	1	0	0.0490949	0.0467974	0.0561569	0	1	0	0	0	1	1	0	0	0	0	70	1	7	43	15	1
849	1	1	851.5	0.998827	1.19859	1	1	0	0	1	1	1	1	1	1	1	61	4	25	29	8	1
850	1	0	0.016375	0.0161112	0.0193334	0	0	0	0	0	1	1	0	0	0	1	79	1	26	33	15	1
851	1	0	0.196322	0.164105	0.196925	0	1	0	0	1	0	1	1	0	1	1	47	0	3	3	3	0
852	1	0	0.00506197	0.00503647	0.00604377	1	0	0	0	0	0	0	0	0	0	0	35	0	20	48	15	1
853	1	0	0.0258098	0.0251604	0.0301925	1	0	0	0	0	1	0	0	0	0	0	63	0	2	6	15	0
854	1	0	0.00321156	0.00320127	0.00384153	0	0	0	0	0	0	1	0	0	0	0	21	0	17	47	15	1
855	1	0	0.0773821	0.0718242	0.086189	1	1	0	0	0	1	1	0	0	1	1	62	3	3	6	14	0
856	1	0	0.00321156	0.00320127	0.00384153	0	0	0	0	0	0	1	0	0	0	0	34	1	12	27	15	1
857	1	0	0.016375	0.0161112	0.0193334	0	0	0	0	0	1	1	0	0	0	0	70	0	5	8	15	0
858	1	0	0.0490949	0.0467974	0.0561569	0	1	0	0	0	1	0	0	0	0	1	84	0	4	6	14	0
859	1	0	0.016375	0.0161112	0.0193334	0	0	0	0	0	1	1	0	0	0	0	63	18	18	52	15	1
860	1	0	0.016375	0.0161112	0.0193334	0	0	0	0	0	1	1	0	0	1	1	80	4	10	14	14	0
861	1	1	8.19071	0.891194	1.06943	1	1	0	0	0	0	1	0	1	1	1	54	3	2	5	14	0
862	1	0	0.00321156	0.00320127	0.00384153	0	0	0	0	0	0	1	0	0	0	0	26	1	8	19	15	0
863	1	0	0.00506197	0.00503647	0.00604377	1	0	0	0	0	0	0	0	0	0	0	42	2	4	12	14	0
864	1	0	0.0693909	0.0648882	0.0778659	1	1	0	0	0	0	0	1	0	0	0	50	6	34	34	13	0
865	1	0	0.00321156	0.00320127	0.00384153	0	0	0	0	0	0	1	0	0	0	0	21	28	1	47	15	1
866	1	0	0.016375	0.0161112	0.0193334	0	0	0	0	0	1	0	0	0	1	1	72	5	6	11	14	0
867	1	0	0.224473	0.183322	0.219987	0	1	0	0	0	1	0	1	0	1	1	68	8	23	31	10	1
868	1	0	0.0142073	0.0140083	0.0168099	1	0	0	1	0	0	1	0	0	0	0	24	3	3	22	15	0
869	1	0	0.00506197	0.00503647	0.00604377	1	0	0	0	0	0	0	0	0	0	0	48	3	11	11	15	0
870	1	0	0.00321156	0.00320127	0.00384153	0	0	0	0	0	0	1	0	0	0	0	22	3	20	27	15	1
871	1	0	0.00321156	0.00320127	0.00384153	0	0	0	0	0	0	1	0	0	0	0	19	26	17	56	15	1
872	1	0	0.00506197	0.00503647	0.00604377	1	0	0	0	0	0	0	0	0	0	0	50	4	5	10	15	0
873	1	0	0.00321156	0.00320127	0.00384153	0	0	0	0	0	0	1	0	0	0	0	42	8	6	16	15	0
874	1	0	0.00321156	0.00320127	0.00384153	0	0	0	0	0	0	0	0	0	0	0	31	4	15	28	15	1
875	1	0	0.00506197	0.00503647	0.00604377	1	0	0	0	0	0	0	0	0	0	0	42	5	8	8	15	0
876	1	0	0.00901379	0.00893326	0.0107199	0	0	0	1	0	0	1	0	0	0	0	32	1	9	14	15	0
877	1	0	0.016375	0.0161112	0.0193334	0	0	0	0	0	1	1	0	0	1	1	67	2	20	22	15	0
878	1	0	0.00321156	0.00320127	0.00384153	0	0	0	0	0	0	1	0	0	0	0	42	6	10	19	15	0
879	1	0	0.016375	0.0161112	0.0193334	0	0	0	0	0	1	1	0	0	0	0	71	17	4	4	15	0
880	1	0	0.00321156	0.00320127	0.00384153	0	0	0	0	0	0	1	0	0	0	0	37	1	15	15	15	0
881	1	0	0.00901379	0.00893326	0.0107199	0	0	0	1	0	0	1	0	0	0	0	33	1	9	11	15	0
882	1	0	0.00506197	0.00503647	0.00604377	1	0	0	0	0	0	1	0	0	0	0	50	1	8	8	15	0
883	1	0	0.016375	0.0161112	0.0193334	0	0	0	0	0	1	1	0	0	1	1	85	0	24	24	15	1
884	1	0	0.016375	0.0161112	0.0193334	0	0	0	0	0	1	1	0	0	0	0	72	13	5	5	15	0
885	1	0	0.016375	0.0161112	0.0193334	0	0	0	0	0	1	1	0	0	1	1	66	0	18	18	15	0
886	1	0	0.016375	0.0161112	0.0193334	0	0	0	0	0	1	1	0	0	0	0	57	2	5	5	15	0
887	1	0	0.0490949	0.0467974	0.0561569	0	1	0	0	0	1	0	0	0	0	0	57	0	14	14	15	0
888	1	0	0.016375	0.0161112	0.0193334	0	0	0	0	0	1	1	0	0	1	1	69	7	22	29	15	1
889	1	0	0.00901379	0.00893326	0.0107199	0	0	0	1	0	0	0	0	0	1	1	22	1	1	2	15	0
890	1	0	0.016375	0.0161112	0.0193334	0	0	0	0	0	1	1	0	0	1	1	59	0	14	14	15	0
891	1	0	0.00321156	0.00320127	0.00384153	0	0	0	0	0	0	1	0	0	1	1	24	0	3	3	15	0
892	1	0	0.00506197	0.00503647	0.00604377	1	0	0	0	0	0	1	0	0	0	0	41	0	7	7	15	0
893	1	0	0.016375	0.0161112	0.0193334	0	0	0	0	0	1	0	0	0	1	1	72	0	9	9	15	0
894	1	0	0.016375	0.0161112	0.0193334	0	0	0	0	0	1	1	0	0	1	1	67	0	10	10	15	0
895	1	0	0.00321156	0.00320127	0.00384153	0	0	0	0	0	0	0	0	0	1	1	44	0	10	10	15	0
896	1	0	0.016375	0.0161112	0.0193334	0	0	0	0	0	1	0	0	0	1	1	62	0	18	18	15	0
897	1	0	0.00321156	0.00320127	0.00384153	0	0	0	0	0	0	0	0	0	1	1	53	0	1	1	15	0
898	1	0	0.016375	0.0161112	0.0193334	0	0	0	0	0	1	0	0	0	0	0	60	0	17	17	15	0
899	1	0	0.016375	0.0161112	0.0193334	0	0	0	0	0	1	0	0	0	1	1	61	0	10	10	15	0
900	1	0	0.016375	0.0161112	0.0193334	0	0	0	0	0	1	0	0	0	1	1	59	0	20	20	15	0
901	1	0	0.016375	0.0161112	0.0193334	0	0	0	0	0	1	0	0	0	1	1	75	0	6	6	14	0
902	1	0	0.016375	0.0161112	0.0193334	0	0	0	0	0	1	1	0	0	1	1	75	0	45	45	15	1
903	1	0	0.00321156	0.00320127	0.00384153	0	0	0	0	0	0	0	0	0	1	1	42	0	6	6	15	0
904	1	0	0.0440249	0.0421684	0.0506021	0	1	0	0	0	0	1	1	0	0	0	32	0	21	21	10	0
905	1	0	0.016375	0.0161112	0.0193334	0	0	0	0	0	1	0	0	0	1	1	69	0	25	25	15	1
906	1	0	0.016375	0.0161112	0.0193334	0	0	0	0	0	1	0	0	0	0	0	69	0	18	18	15	0
907	1	0	0.016375	0.0161112	0.0193334	0	0	0	0	0	1	1	0	0	0	0	63	0	17	17	15	0
908	1	0	0.016375	0.0161112	0.0193334	0	0	0	0	0	1	0	0	0	1	1	73	0	14	14	15	0
909	1	0	0.016375	0.0161112	0.0193334	0	0	0	0	0	1	0	0	0	1	1	66	0	16	16	15	0
910	1	0	0.00962877	0.00953694	0.0114443	0	1	0	0	0	0	1	0	0	0	0	31	0	45	45	15	0
911	1	0	0.016375	0.0161112	0.0193334	0	0	0	0	0	1	0	0	0	1	1	74	0	10	10	15	0
912	1	0	0.016375	0.0161112	0.0193334	0	0	0	0	0	1	1	0	0	1	1	72	0	7	7	15	0
913	1	0	0.016375	0.0161112	0.0193334	0	0	0	0	0	1	0	0	0	1	1	72	0	17	17	15	0
914	1	0	0.016375	0.0161112	0.0193334	0	0	0	0	0	1	1	0	0	1	1	72	0	11	11	15	0
915	1	0	0.0748701	0.0696551	0.0835861	0	0	0	0	0	1	1	1	0	1	1	75	0	15	15	11	0
916	1	0	0.016375	0.0161112	0.0193334	0	0	0	0	0	1	1	0	0	1	1	57	0	22	22	15	0
917	1	0	0.016375	0.0161112	0.0193334	0	0	0	0	0	1	0	0	0	0	0	72	0	7	7	15	0
918	1	0	0.016375	0.0161112	0.0193334	0	0	0	0	0	1	0	0	0	1	1	76	0	11	11	15	0
919	1	0	0.016375	0.0161112	0.0193334	0	0	0	0	0	1	1	0	0	0	0	59	0	17	17	15	0
920	1	0	0.016375	0.0161112	0.0193334	0	0	0	0	0	1	1	0	0	1	1	89	0	13	13	15	0
921	1	0	0.00506197	0.00503647	0.00604377	1	0	0	0	0	0	1	0	0	1	1	47	13	6	19	15	0
922	1	0	0.016375	0.0161112	0.0193334	0	0	0	0	0	1	1	0	0	0	0	69	1	3	3	15	0
923	1	0	0.016375	0.0161112	0.0193334	0	0	0	0	0	1	1	0	0	1	1	72	0	14	14	15	0
924	1	0	0.016375	0.0161112	0.0193334	0	0	0	0	0	1	1	0	0	1	1	71	0	12	12	15	0
925	1	0	0.016375	0.0161112	0.0193334	0	0	0	0	0	1	0	0	0	0	0	69	0	16	16	15	0
926	1	0	0.00321156	0.00320127	0.00384153	0	0	0	0	0	0	0	0	0	0	0	43	0	20	20	15	0
927	1	0	0.016375	0.0161112	0.0193334	0	0	0	0	0	1	1	0	0	0	0	69	6	22	22	15	0
928	1	0	0.016375	0.0161112	0.0193334	0	0	0	0	0	1	0	0	0	1	1	88	0	6	6	15	0
929	1	0	0.016375	0.0161112	0.0193334	0	0	0	0	0	1	0	0	0	1	1	83	0	16	16	15	0
930	1	0	0.016375	0.0161112	0.0193334	0	0	0	0	0	1	1	0	0	0	0	58	0	24	24	15	0
931	1	0	0.016375	0.0161112	0.0193334	0	0	0	0	0	1	0	0	0	1	1	71	0	5	5	15	0
932	1	0	0.016375	0.0161112	0.0193334	0	0	0	0	0	1	1	0	0	0	0	61	0	23	23	15	0
933	1	0	0.00321156	0.00320127	0.00384153	0	0	0	0	0	0	0	0	0	0	0	48	0	14	14	15	0
934	1	0	0.016375	0.0161112	0.0193334	0	0	0	0	0	1	1	0	0	0	0	58	0	23	23	15	0
935	1	0	0.00321156	0.00320127	0.00384153	0	0	0	0	0	0	0	0	0	0	0	32	0	6	6	15	0
936	1	0	0.016375	0.0161112	0.0193334	0	0	0	0	0	1	1	0	0	1	1	85	0	2	2	15	0
937	1	0	0.00321156	0.00320127	0.00384153	0	0	0	0	0	0	0	0	0	0	0	48	0	9	9	15	0
938	1	0	0.016375	0.0161112	0.0193334	0	0	0	0	0	1	0	0	0	1	1	76	0	11	11	15	0
939	1	0	0.016375	0.0161112	0.0193334	0	0	0	0	0	1	1	0	0	0	0	56	0	15	15	15	0
940	1	0	0.0730216	0.0680523	0.0816628	0	0	0	0	1	1	0	0	0	0	0	64	0	13	13	15	0
941	1	0	0.00321156	0.00320127	0.00384153	0	0	0	0	0	0	1	0	0	0	0	55	0	4	4	15	0
942	1	0	0.00321156	0.00320127	0.00384153	0	0	0	0	0	0	0	0	0	0	0	37	6	10	10	15	0
943	1	0	0.016375	0.0161112	0.0193334	0	0	0	0	0	1	1	0	0	0	0	84	0	2	2	15	0
944	1	0	0.016375	0.0161112	0.0193334	0	0	0	0	0	1	1	0	0	0	0	60	0	9	9	15	0
945	1	0	0.224473	0.183322	0.219987	0	1	0	0	0	1	1	1	0	1	1	74	0	5	5	6	0
946	1	0	0.00321156	0.00320127	0.00384153	0	0	0	0	0	0	0	0	0	1	1	26	0	3	3	15	0
947	1	0	0.016375	0.0161112	0.0193334	0	0	0	0	0	1	0	0	0	0	0	69	22	7	7	15	0
948	1	0	0.016375	0.0161112	0.0193334	0	0	0	0	0	1	1	0	0	0	0	56	0	6	6	15	0
949	2	0		0.04	0.024
950	2	0		0.16	0.096
951	2	0		0.04	0.024
952	2	0		0.17	0.102
953	2	0		0.04	0.024
954	2	0		0.92	0.552
955	2	0		0.16	0.096
956	2	0		0.02	0.012
957	2	0		0.02	0.012
958	2	0		0.02	0.012
959	2	0		0.17	0.102
960	2	0		0	0
961	2	0		0.48	0.288
962	2	0		0	0
963	2	0		0.49	0.294
964	2	0		0.49	0.294
965	2	0		0.35	0.21
966	2	0		0.04	0.024
967	2	0		0	0
968	2	0		0.16	0.096
969	2	0		0.16	0.096
970	2	0		0.49	0.294
971	2	0		0.17	0.102
972	2	0		0.16	0.096
973	2	0		0.46	0.276
974	2	0		0.02	0.012
975	2	0		0.16	0.096
976	2	0		0	0
977	2	0		0.01	0.006
978	2	0		0.74	0.444
979	2	0		0.37	0.222
980	2	0		0.16	0.096
981	2	0		0	0
982	2	0		0.02	0.012
983	2	0		0.04	0.024
984	2	0		0.16	0.096
985	2	0		0.49	0.294
986	2	0		0.04	0.024
987	2	0		0	0
988	2	0		0.04	0.024
989	2	0		0.16	0.096
990	2	0		0.81	0.486
991	2	0		0.92	0.552
992	2	0		0.04	0.024
993	2	0		0.72	0.432
994	2	0		0	0
995	2	0		0.97	0.582
996	2	0		0.16	0.096
997	2	0		0.01	0.006
998	2	0		0.01	0.006
999	2	0		0.04	0.024
1000	2	0		0.04	0.024
1001	2	0		0.37	0.222
1002	2	0		0.02	0.012
1003	2	0		0.17	0.102
1004	2	0		0.16	0.096
1005	2	0		0	0
1006	2	0		0.16	0.096
1007	2	0		0.16	0.096
1008	2	0		0.02	0.012
1009	2	0		0.16	0.096
1010	2	0		0.04	0.024
1011	2	0		0.02	0.012
1012	2	0		0.46	0.276
1013	2	0		0.04	0.024
1014	2	0		0	0
1015	2	0		0.36	0.216
1016	2	0		0.04	0.024
1017	2	0		0.16	0.096
1018	2	0		0.17	0.102
1019	2	0		0.72	0.432
1020	2	0		0.04	0.024
1021	2	0		0.02	0.012
1022	2	0		0.49	0.294
1023	2	0		0	0
1024	2	0		0	0
1025	2	0		0.49	0.294
1026	2	0		0.04	0.024
1027	2	0		0	0
1028	2	0		0	0
1029	2	0		0	0
1030	2	0		0.17	0.102
1031	2	0		0.46	0.276
1032	2	0		0.16	0.096
1033	2	0		0	0
1034	2	0		0.23	0.138
1035	2	0		0.46	0.276
1036	2	0		0.16	0.096
1037	2	0		0.04	0.024
1038	2	0		0.7	0.42
1039	2	0		0.16	0.096
1040	2	0		0.16	0.096
1041	2	0		0.02	0.012
1042	2	0		0.04	0.024
1043	2	0		0.16	0.096
1044	2	0		0	0
1045	2	0		0.16	0.096
1046	2	0		0.17	0.102
1047	2	0		1	0.6
1048	2	0		0	0
1049	2	0		0.02	0.012
1050	2	0		0.01	0.006
1051	2	0		0.16	0.096
1052	2	0		0.04	0.024
1053	2	0		0	0
1054	2	0		0.17	0.102
1055	2	0		0.16	0.096
1056	2	0		0.02	0.012
1057	2	0		0.89	0.534
1058	2	0		0.02	0.012
1059	2	0		0.16	0.096
1060	2	0		0.49	0.294
1061	2	0		0	0
1062	2	0		0	0
1063	2	0		0.04	0.024
1064	2	0		0.16	0.096
1065	2	0		0	0
1066	2	0		0.02	0.012
1067	2	0		0	0
1068	2	0		1	0.6
1069	2	0		0.02	0.012
1070	2	0		0.49	0.294
1071	2	0		0.07	0.042
1072	2	0		0	0
1073	2	0		0.02	0.012
1074	2	0		0.17	0.102
1075	2	0		0.02	0.012
1076	2	0		0.36	0.216
1077	2	0		0.04	0.024
1078	2	0		0.46	0.276
1079	2	0		0.46	0.276
1080	2	0		0	0
1081	2	0		0	0
1082	2	0		0.74	0.444
1083	2	0		0	0
1084	2	0		0.46	0.276
1085	2	0		0	0
1086	2	0		0.72	0.432
1087	2	0		0.1	0.06
1088	2	0		0.01	0.006
1089	2	0		0	0
1090	2	0		0	0
1091	2	0		0	0
1092	2	0		0	0
1093	2	0		0.37	0.222
1094	2	0		0.48	0.288
1095	2	0		0	0
1096	2	0		0	0
1097	2	0		0	0
1098	2	0		0.02	0.012
1099	2	0		0.04	0.024
1100	2	0		0.04	0.024
1101	2	0		0.02	0.012
1102	2	0		0	0
1103	2	0		0.17	0.102
1104	2	0		0.49	0.294
1105	2	0		0.49	0.294
1106	2	0		0.02	0.012
1107	2	0		0.36	0.216
1108	2	0		0.07	0.042
1109	2	0		0.02	0.012
1110	2	0		0.49	0.294
1111	2	0		0.46	0.276
1112	2	0		0.92	0.552
1113	2	0		0.07	0.042
1114	2	0		0.11	0.066
1115	2	0		0	0
1116	2	0		0.46	0.276
1117	2	0		0	0
1118	2	0		0.04	0.024
1119	2	0		0.01	0.006
1120	2	0		0.16	0.096
1121	2	0		0.92	0.552
1122	2	0		0.02	0.012
1123	2	0		0.49	0.294
1124	2	0		0.02	0.012
1125	2	0		0.46	0.276
1126	2	0		0	0
1127	2	0		0.49	0.294
1128	2	0		0.17	0.102
1129	2	0		0.7	0.42
1130	2	0		0.02	0.012
1131	2	0		0.16	0.096
1132	2	0		0	0
1133	2	0		0.17	0.102
1134	2	0		0	0
1135	2	0		0	0
1136	2	0		0.49	0.294
1137	2	0		0.46	0.276
1138	2	0		0.37	0.222
1139	2	0		0.04	0.024
1140	2	0		0.04	0.024
1141	2	0		0.25	0.15
1142	2	0		0.46	0.276
1143	2	0		0.17	0.102
1144	2	0		0.01	0.006
1145	2	0		0.16	0.096
1146	2	0		0.02	0.012
1147	2	0		0.16	0.096
1148	2	0		0.16	0.096
1149	2	0		0.01	0.006
1150	2	0		0.17	0.102
1151	2	0		0.46	0.276
1152	2	0		0.04	0.024
1153	2	0		0.46	0.276
1154	2	0		0.02	0.012
1155	2	0		0.02	0.012
1156	2	0		0	0
1157	2	0		0.49	0.294
1158	2	0		0.46	0.276
1159	2	0		0.02	0.012
1160	2	0		0.49	0.294
1161	2	0		0	0
1162	2	0		0.04	0.024
1163	2	0		0.04	0.024
1164	2	0		0.07	0.042
1165	2	0		0	0
1166	2	0		0	0
1167	2	0		0.35	0.21
1168	2	0		0.04	0.024
1169	2	0		0.02	0.012
1170	2	0		0.01	0.006
1171	2	0		0.02	0.012
1172	2	0		0.01	0.006
1173	2	0		0.17	0.102
1174	2	0		0	0
1175	2	0		0.16	0.096
1176	2	0		0.35	0.21
1177	2	0		0.17	0.102
1178	2	0		0	0
1179	2	0		0	0
1180	2	0		0.04	0.024
1181	2	0		0.16	0.096
1182	2	0		0.46	0.276
1183	2	0		0	0
1184	2	0		0	0
1185	2	0		0	0
1186	2	0		0.92	0.552
1187	2	0		1	0.6
1188	2	0		0.17	0.102
1189	2	0		0	0
1190	2	0		0.17	0.102
1191	2	0		0.04	0.024
1192	2	0		0.6	0.36
1193	2	0		0.02	0.012
1194	2	0		0.04	0.024
1195	2	0		0.16	0.096
1196	2	0		0.17	0.102
1197	2	0		0.02	0.012
1198	2	0		0.04	0.024
1199	2	0		0.05	0.03
1200	2	0		0	0
1201	2	0		0	0
1202	2	0		0.16	0.096
1203	2	0		0	0
1204	2	0		0	0
1205	2	0		0.04	0.024
1206	2	0		0.7	0.42
1207	2	0		0.36	0.216
1208	2	0		0.01	0.006
1209	2	0		0	0
1210	2	0		0.02	0.012
1211	2	0		1	0.6
1212	2	0		0.49	0.294
1213	2	0		0.04	0.024
1214	2	0		0	0
1215	2	0		0.02	0.012
1216	2	0		0.04	0.024
1217	2	0		0.04	0.024
1218	2	0		0.17	0.102
1219	2	0		0.04	0.024
1220	2	0		0	0
1221	2	0		0.16	0.096
1222	2	0		0.46	0.276
1223	2	0		0.02	0.012
1224	2	0		0.02	0.012
1225	2	0		0.16	0.096
1226	2	0		0.16	0.096
1227	2	0		0.49	0.294
1228	2	0		0.46	0.276
1229	2	0		0.35	0.21
1230	2	0		0	0
1231	2	0		0.02	0.012
1232	2	0		0.04	0.024
1233	2	0		0	0
1234	2	0		0.04	0.024
1235	2	0		0.16	0.096
1236	2	0		0.04	0.024
1237	2	0		0	0
1238	2	0		0.04	0.024
1239	2	0		0	0
1240	2	0		0	0
1241	2	0		0.01	0.006
1242	2	0		0.46	0.276
1243	2	0		0.17	0.102
1244	2	0		0.04	0.024
1245	2	0		0.04	0.024
1246	2	0		0.02	0.012
1247	2	0		0.17	0.102
1248	2	0		0.16	0.096
1249	2	0		0.35	0.21
1250	2	0		0.17	0.102
1251	2	0		0.81	0.486
1252	2	0		0.17	0.102
1253	2	0		0.17	0.102
1254	2	0		0.16	0.096
1255	2	0		0.02	0.012
1256	2	0		0	0
1257	2	0		0.46	0.276
1258	2	0		0.16	0.096
1259	2	0		0.16	0.096
1260	2	0		0.16	0.096
1261	2	0		0.16	0.096
1262	2	0		0	0
1263	2	0		0.16	0.096
1264	2	0		0.16	0.096
1265	2	0		0.49	0.294
1266	2	0		0.16	0.096
1267	2	0		0.02	0.012
1268	2	0		1	0.6
1269	2	0		0.16	0.096
1270	2	0		0.49	0.294
1271	2	0		0.04	0.024
1272	2	0		0.04	0.024
1273	2	0		0.02	0.012
1274	2	0		0.16	0.096
1275	2	0		0.49	0.294
1276	2	0		0.74	0.444
1277	2	0		0.16	0.096
1278	2	0		0.16	0.096
1279	2	0		0	0
1280	2	0		0.02	0.012
1281	2	0		0.04	0.024
1282	2	0		0.35	0.21
1283	2	0		0.16	0.096
1284	2	0		0.49	0.294
1285	2	0		0.04	0.024
1286	2	0		0.04	0.024
1287	2	0		0	0
1288	2	0		0.88	0.528
1289	2	0		0	0
1290	2	0		0.02	0.012
1291	2	0		0	0
1292	2	0		1	0.6
1293	2	0		0.01	0.006
1294	2	0		0.1	0.06
1295	2	0		0.04	0.024
1296	2	0		0.04	0.024
1297	2	0		0.02	0.012
1298	2	0		0.16	0.096
1299	2	0		0.46	0.276
1300	2	0		0.7	0.42
1301	2	0		0.17	0.102
1302	2	0		0.35	0.21
1303	2	0		0	0
1304	2	0		0	0
1305	2	0		1	0.6
1306	2	0		0.04	0.024
1307	2	0		0	0
1308	2	0		0	0
1309	2	0		0.17	0.102
1310	2	0		0.04	0.024
1311	2	0		0	0
1312	2	0		0.98	0.588
1313	2	0		0	0
1314	2	0		0.16	0.096
1315	2	0		0.49	0.294
1316	2	0		0.17	0.102
1317	2	0		0	0
1318	2	0		0.04	0.024
1319	2	0		0	0
1320	2	0		0	0
1321	2	0		0	0
1322	2	0		0.89	0.534
1323	2	0		0.36	0.216
1324	2	0		0	0
1325	2	0		0.81	0.486
1326	2	0		0.04	0.024
1327	2	0		0.04	0.024
1328	2	0		0	0
1329	2	0		0	0
1330	2	0		0	0
1331	2	0		0.01	0.006
1332	2	0		1	0.6
1333	2	0		0.17	0.102
1334	2	0		0	0
1335	2	0		0.02	0.012
1336	2	0		0.04	0.024
1337	2	0		0.02	0.012
1338	2	0		0.17	0.102
1339	2	0		0.81	0.486
1340	2	0		0.16	0.096
1341	2	0		0.01	0.006
1342	2	0		0	0
1343	2	0		0.16	0.096
1344	2	0		0.04	0.024
1345	2	0		0.46	0.276
1346	2	0		0.81	0.486
1347	2	0		0.04	0.024
1348	2	0		0.04	0.024
1349	2	0		0.04	0.024
1350	2	0		0.98	0.588
1351	2	0		0	0
1352	2	0		0.46	0.276
1353	2	0		0.01	0.006
1354	2	0		0.02	0.012
1355	2	0		0.02	0.012
1356	2	0		0	0
1357	2	0		0.04	0.024
1358	2	0		0	0
1359	2	0		0.04	0.024
1360	2	0		0	0
1361	2	0		0.02	0.012
1362	2	0		0.16	0.096
1363	2	0		0.02	0.012
1364	2	0		0.17	0.102
1365	2	0		0	0
1366	2	0		0.04	0.024
1367	2	0		0.35	0.21
1368	2	0		0	0
1369	2	0		0.02	0.012
1370	2	0		0.01	0.006
1371	2	0		0.16	0.096
1372	2	0		0	0
1373	2	0		0.04	0.024
1374	2	0		0.16	0.096
1375	2	0		0.02	0.012
1376	2	0		0.81	0.486
1377	2	0		0.1	0.06
1378	2	0		0.16	0.096
1379	2	0		0.16	0.096
1380	2	0		0.01	0.006
1381	2	0		0.36	0.216
1382	2	0		0.07	0.042
1383	2	0		0.46	0.276
1384	2	0		0.61	0.366
1385	2	0		0.61	0.366
1386	2	0		0.02	0.012
1387	2	0		0.49	0.294
1388	2	0		0	0
1389	2	0		0.02	0.012
1390	2	0		0.34	0.204
1391	2	0		0	0
1392	2	0		0.11	0.066
1393	2	0		0.02	0.012
1394	2	0		0.7	0.42
1395	2	0		0	0
1396	2	0		0.1	0.06
1397	2	0		0.49	0.294
1398	2	0		0	0
1399	2	0		0.7	0.42
1400	2	0		0.46	0.276
1401	2	0		0.16	0.096
1402	2	0		0	0
1403	2	0		0.16	0.096
1404	2	0		0.35	0.21
1405	2	0		0.04	0.024
1406	2	0		0	0
1407	2	0		0.49	0.294
1408	2	0		0	0
1409	2	0		0.02	0.012
1410	2	0		0.04	0.024
1411	2	0		0	0
1412	2	0		0.01	0.006
1413	2	0		0.16	0.096
1414	2	0		0	0
1415	2	0		0.17	0.102
1416	2	0		0	0
1417	2	0		0.16	0.096
1418	2	0		0	0
1419	2	0		0	0
1420	2	0		0	0
1421	2	0		0.02	0.012
1422	2	0		0	0
1423	2	0		0	0
1424	2	0		0.02	0.012
1425	2	0		0.01	0.006
1426	2	0		0.04	0.024
1427	2	0		0	0
1428	2	0		0.11	0.066
1429	2	0		0	0
1430	2	0		0.02	0.012
1431	2	0		0.04	0.024
1432	2	0		0	0
1433	2	0		0.04	0.024
1434	2	0		0	0
1435	2	0		0.17	0.102
1436	2	0		0	0
1437	2	0		0.46	0.276
1438	2	0		0.16	0.096
1439	2	0		0	0
1440	2	0		0.1	0.06
1441	2	0		0	0
1442	2	0		0.17	0.102
1443	2	0		0.04	0.024
1444	2	0		0	0
1445	2	0		0.04	0.024
1446	2	0		0.04	0.024
1447	2	0		0	0
1448	2	0		0.02	0.012
1449	2	0		0	0
1450	2	0		0.16	0.096
1451	2	1		0.49	0.294
1452	2	1		0.9	0.54
1453	2	1		0.73	0.438
1454	2	1		0.63	0.378
1455	2	1		0.35	0.21
1456	2	1		0.83	0.498
1457	2	1		0.35	0.21
1458	2	1		1	0.6
1459	2	1		0	0
1460	2	1		0.49	0.294
1461	2	1		1	0.6
1462	2	1		0.02	0.012
1463	2	1		1	0.6
1464	2	1		1	0.6
1465	2	1		1	0.6
1466	2	1		0.7	0.42
1467	2	1		1	0.6
1468	2	1		1	0.6
1469	2	1		0	0
1470	2	1		0.9	0.54
1471	2	1		0.81	0.486
1472	2	1		1	0.6
1473	2	1		0.16	0.096
1474	2	1		0.35	0.21
1475	2	1		1	0.6
1476	2	1		0.16	0.096
1477	2	1		1	0.6
1478	2	1		1	0.6
1479	2	1		0.35	0.21
1480	2	1		1	0.6
1481	2	1		1	0.6
1482	2	1		0.49	0.294
1483	2	1		0	0
1484	2	1		0	0
1485	2	1		0.96	0.576
1486	2	1		0.03	0.018
1487	2	1		1	0.6
1488	2	1		1	0.6
1489	2	1		0.92	0.552
1490	2	1		0	0
1491	2	1		0.37	0.222
1492	2	1		0.04	0.024
1493	2	1		0.72	0.432
1494	2	1		0.02	0.012
1495	2	1		1	0.6
1496	2	1		0.48	0.288
1497	2	1		0.99	0.594
1498	2	1		1	0.6
1499	2	1		0.49	0.294
1500	2	1		0.73	0.438
1501	2	1		0.16	0.096
1502	2	1		0.17	0.102
1503	2	1		0.9	0.54
1504	2	1		0.49	0.294
1505	2	1		1	0.6
1506	2	1		0.35	0.21
1507	2	1		1	0.6
1508	2	1		0.98	0.588
1509	2	1		0.17	0.102
1510	2	1		0.96	0.576
1511	2	1		0.49	0.294
1512	2	1		1	0.6
1513	2	1		1	0.6
1514	2	1		0.02	0.012
1515	2	1		1	0.6
1516	2	1		0.35	0.21
1517	2	1		1	0.6
1518	2	1		1	0.6
1519	2	1		0.96	0.576
1520	2	1		1	0.6
1521	2	1		1	0.6
1522	2	1		0.16	0.096
1523	2	1		0.96	0.576
1524	2	1		0.63	0.378
1525	2	1		0.99	0.594
1526	2	1		0.04	0.024
1527	2	1		0.04	0.024
1528	2	1		0.99	0.594
1529	2	1		1	0.6
1530	2	1		0.49	0.294
1531	2	1		1	0.6
1532	2	1		1	0.6
1533	2	1		0.49	0.294
1534	2	1		0.89	0.534
1535	2	1		1	0.6
1536	2	1		0.7	0.42
1537	2	1		0.49	0.294
1538	2	1		0.02	0.012
1539	2	0		0	0
1540	2	0		0	0
1541	2	0		0	0
1542	2	0		0	0
1543	2	0		0	0
1544	2	0		0	0
1545	2	0		0	0
1546	2	0		0	0
1547	2	0		0	0
1548	2	0		0	0
1549	2	0		0	0
1550	2	0		0	0
1551	2	0		0	0
1552	2	0		0	0
1553	2	0		0	0
1554	2	0		0	0
1555	2	0		0	0
1556	2	0		0	0
1557	2	0		0	0
1558	2	0		0	0
1559	2	0		0	0
1560	2	0		0	0
1561	2	0		0	0
1562	2	0		0	0
1563	2	0		0	0
1564	2	0		0	0
1565	2	0		0	0
1566	2	0		0	0
1567	2	0		0	0
1568	2	0		0	0
1569	2	0		0	0
1570	2	0		0	0
1571	2	0		0	0
1572	2	0		0	0
1573	2	0		0	0
1574	2	0		0	0
1575	2	0		0	0
1576	2	0		0	0
1577	2	0		0	0
1578	2	0		0	0
1579	2	0		0	0
1580	2	0		0	0
1581	2	0		0	0
1582	2	0		0	0
1583	2	0		0	0
1584	2	0		0	0
1585	2	0		0	0
1586	2	0		0	0
1587	2	0		0	0
1588	2	0		0	0
1589	2	0		0	0
1590	2	0		0	0
1591	2	0		0	0
1592	2	0		0	0
1593	2	0		0	0
1594	2	0		0	0
1595	2	0		0	0
1596	2	0		0	0
1597	2	0		0	0
1598	2	0		0	0
1599	2	0		0	0
1600	2	0		0	0
1601	2	0		0	0
1602	2	0		0	0
1603	2	0		0	0
1604	2	0		0	0
1605	2	0		0	0
1606	2	0		0	0
1607	2	0		0	0
1608	2	0		0	0
1609	2	0		0	0
1610	2	0		0	0
1611	2	0		0	0
1612	2	0		0	0
1613	2	0		0	0
1614	2	0		0	0
1615	2	0		0	0
1616	2	0		0	0
1617	2	0		0	0
1618	2	0		0	0
1619	2	0		0	0
1620	2	0		0	0
1621	2	0		0	0
1622	2	0		0	0
1623	2	0		0	0
1624	2	0		0	0
1625	2	0		0	0
1626	2	0		0	0
1627	2	0		0	0
1628	2	0		0	0
1629	2	0		0	0
1630	2	0		0	0
1631	2	0		0	0
1632	2	0		0	0
1633	2	0		0	0
1634	2	0		0	0
1635	2	0		0	0
1636	2	0		0	0
1637	2	0		0	0
1638	2	0		0	0
1639	2	0		0	0
1640	2	0		0	0
1641	2	0		0	0
1642	2	0		0	0
1643	2	0		0	0
1644	2	0		0	0
1645	2	0		0	0
1646	2	0		0	0
1647	2	0		0	0
1648	2	0		0	0
1649	2	0		0	0
1650	2	0		0	0
1651	2	0		0	0
1652	2	0		0	0
1653	2	0		0	0
1654	2	0		0	0
1655	2	0		0	0
1656	2	0		0	0
1657	2	0		0	0
1658	2	0		0	0
1659	2	0		0	0
1660	2	0		0	0
1661	2	0		0	0
1662	2	0		0	0
1663	2	0		0	0
1664	2	0		0	0
1665	2	0		0	0
1666	2	0		0	0
1667	2	0		0	0
1668	2	0		0	0
1669	2	0		0	0
1670	2	0		0	0
1671	2	0		0	0
1672	2	0		0	0
1673	2	0		0	0
1674	2	0		0	0
1675	2	0		0	0
1676	2	0		0	0
1677	2	0		0	0
1678	2	0		0	0
1679	2	0		0	0
1680	2	0		0	0
1681	2	0		0	0
1682	2	0		0	0
1683	2	0		0	0
1684	2	0		0	0
1685	2	0		0	0
1686	2	0		0	0
1687	2	0		0	0
1688	2	0		0	0
1689	2	0		0	0
1690	2	0		0	0
1691	2	0		0	0
1692	2	0		0	0
1693	2	0		0	0
1694	2	0		0	0
1695	2	0		0	0
1696	2	0		0	0
1697	2	0		0	0
1698	2	0		0	0
1699	2	0		0	0
1700	2	0		0	0
1701	2	0		0	0
1702	2	0		0	0
1703	2	0		0	0
1704	2	0		0	0
1705	2	0		0	0
1706	2	0		0	0
1707	2	0		0	0
1708	2	0		0	0
1709	2	0		0	0
1710	2	0		0	0
1711	2	0		0	0
1712	2	0		0	0
1713	2	0		0	0
1714	2	0		0	0
1715	2	0		0	0
1716	2	0		0	0
1717	2	0		0	0
1718	2	0		0	0
1719	2	0		0	0
1720	2	0		0	0
1721	2	0		0	0
1722	2	0		0	0
1723	2	0		0	0
1724	2	0		0	0
1725	2	0		0	0
1726	2	0		0	0
1727	2	0		0	0
1728	2	0		0	0
1729	2	0		0	0
1730	2	0		0	0
1731	2	0		0	0
1732	2	0		0	0
1733	2	0		0	0
1734	2	0		0	0
1735	2	0		0	0
1736	2	0		0	0
1737	2	0		0	0
1738	2	0		0	0
1739	2	0		0	0
1740	2	0		0	0
1741	2	0		0	0
1742	2	0		0	0
1743	2	0		0	0
1744	2	0		0	0
1745	2	0		0	0
1746	2	0		0	0
1747	2	0		0	0
1748	2	0		0	0
1749	2	0		0	0
1750	2	0		0	0
1751	2	0		0	0
1752	2	0		0	0
1753	2	0		0	0
1754	2	0		0	0
1755	2	0		0	0
1756	2	0		0	0
1757	2	0		0	0
1758	2	0		0	0
1759	2	0		0	0
1760	2	0		0	0
1761	2	0		0	0
1762	2	0		0	0
1763	2	0		0	0
1764	2	0		0	0
1765	2	0		0	0
1766	2	0		0	0
1767	2	0		0	0
1768	2	0		0	0
1769	2	0		0	0
1770	2	0		0	0
1771	2	0		0	0
1772	2	0		0	0
1773	2	0		0	0
1774	2	0		0	0
1775	2	0		0	0
1776	2	0		0	0
1777	2	0		0	0
1778	2	0		0	0
1779	2	0		0	0
1780	2	0		0	0
1781	2	0		0	0
1782	2	0		0	0
1783	2	0		0	0
1784	2	0		0	0
1785	2	0		0	0
1786	2	0		0	0
1787	2	0		0	0
1788	2	0		0	0
1789	2	0		0	0
1790	2	0		0	0
1791	2	0		0	0
1792	2	0		0	0
1793	2	0		0	0
1794	2	0		0	0
1795	2	0		0	0
1796	2	0		0	0
1797	2	0		0	0
1798	2	0		0	0
1799	2	0		0	0
1800	2	0		0	0
1801	2	0		0	0
1802	2	0		0	0
1803	2	0		0	0
1804	2	0		0	0
1805	2	0		0	0
1806	2	0		0	0
1807	2	0		0	0
1808	2	0		0	0
1809	2	0		0	0
1810	2	0		0	0
1811	2	0		0	0
1812	2	0		0	0
1813	2	0		0	0
1814	2	0		0	0
1815	2	0		0	0
1816	2	0		0	0
1817	2	0		0	0
1818	2	0		0	0
1819	2	0		0	0
1820	2	0		0	0
1821	2	0		0	0
1822	2	0		0	0
1823	2	0		0	0
1824	2	0		0	0
1825	2	0		0	0
1826	2	0		0	0
1827	2	0		0	0
1828	2	0		0	0
1829	2	0		0	0
1830	2	0		0	0
1831	2	0		0	0
1832	2	0		0	0
1833	2	0		0	0
1834	2	0		0	0
1835	2	0		0	0
1836	2	0		0	0
1837	2	0		0	0
1838	2	0		0	0
1839	2	0		0	0
1840	2	0		0	0
1841	2	0		0	0
1842	2	0		0	0
1843	2	0		0	0
1844	2	0		0	0
1845	2	0		0	0
1846	2	0		0	0
1847	2	0		0	0
1848	2	0		0	0
1849	2	0		0	0
1850	2	0		0	0
1851	2	0		0	0
1852	2	0		0	0
1853	2	0		0	0
1854	2	0		0	0
1855	2	0		0	0
1856	2	0		0	0
1857	2	0		0	0
1858	2	0		0	0
1859	2	0		0	0
1860	2	0		0	0
1861	2	0		0	0
1862	2	0		0	0
1863	2	0		0	0
1864	2	0		0	0
1865	2	0		0	0
1866	2	0		0	0
1867	2	0		0	0
1868	2	0		0	0
1869	2	0		0	0
1870	2	0		0	0
1871	2	0		0	0
1872	2	0		0	0
1873	2	0		0	0
1874	2	0		0	0
1875	2	0		0	0
1876	2	0		0	0
1877	2	0		0	0
1878	2	0		0	0
1879	2	0		0	0
1880	2	0		0	0
1881	2	0		0	0
1882	2	0		0	0
1883	2	0		0	0
1884	2	0		0	0
1885	2	0		0	0
1886	2	0		0	0
1887	2	0		0	0
1888	2	0		0	0
1889	2	0		0	0
1890	2	0		0	0
1891	2	0		0	0
1892	2	0		0	0
1893	2	0		0	0
1894	2	0		0	0
1895	2	0		0	0
1896	2	0		0	0
1897	2	0		0	0
1898	2	0		0	0
1899	2	0		0	0
1900	2	0		0	0
1901	2	0		0	0
1902	2	0		0	0
1903	2	0		0	0
1904	2	0		0	0
1905	2	0		0	0
1906	2	0		0	0
1907	2	0		0	0
1908	2	0		0	0
1909	2	0		0	0
1910	2	0		0	0
1911	2	0		0	0
1912	2	0		0	0
1913	2	0		0	0
1914	2	0		0	0
1915	2	0		0	0
1916	2	0		0	0
1917	2	0		0	0
1918	2	0		0	0
1919	2	0		0	0
1920	2	0		0	0
1921	2	0		0	0
1922	2	0		0	0
1923	2	0		0	0
1924	2	0		0	0
1925	2	0		0	0
1926	2	0		0	0
1927	2	0		0	0
1928	2	0		0	0
1929	2	0		0	0
1930	2	0		0	0
1931	2	0		0	0
1932	2	0		0	0
1933	2	0		0	0
1934	2	0		0	0
1935	2	0		0	0
1936	2	0		0	0
1937	2	0		0	0
1938	2	0		0	0
1939	2	0		0	0
1940	2	0		0	0
1941	2	0		0	0
1942	2	0		0	0
1943	2	0		0	0
1944	2	0		0	0
1945	2	0		0	0
1946	2	0		0	0
1947	2	0		0	0
1948	2	0		0	0
1949	2	0		0	0
1950	2	0		0	0
1951	2	0		0	0
1952	2	0		0	0
1953	2	0		0	0
1954	2	0		0	0
1955	2	0		0	0
1956	2	0		0	0
1957	2	0		0	0
1958	2	0		0	0
1959	2	0		0	0
1960	2	0		0	0
1961	2	0		0	0
1962	2	0		0	0
1963	2	0		0	0
1964	2	0		0	0
1965	2	0		0	0
1966	2	0		0	0
1967	2	0		0	0
1968	2	0		0	0
1969	2	0		0	0
1970	2	0		0	0
1971	2	0		0	0
1972	2	0		0	0
1973	2	0		0	0
1974	2	0		0	0
1975	2	0		0	0
1976	2	0		0	0
1977	2	0		0	0
1978	2	0		0	0
1979	2	0		0	0
1980	2	0		0	0
1981	2	0		0	0
1982	2	0		0	0
1983	2	0		0	0
1984	2	0		0	0
1985	2	0		0	0
1986	2	0		0	0
1987	2	0		0	0
1988	2	0		0	0
1989	2	0		0	0
1990	2	0		0	0
1991	2	0		0	0
1992	2	0		0	0
1993	2	0		0	0
1994	2	0		0	0
1995	2	0		0	0
1996	2	0		0	0
1997	2	0		0	0
1998	2	0		0	0
1999	2	0		0	0
2000	2	0		0	0
2001	2	0		0	0
[truncated: 6,217 more rows]
